# Supplementary material for: PABPN1 as a pan-cancer biomarker: prognostic significance and association with tumor immune microenvironment
Source: Front Immunol. 2025 Jun 18;16:1553527. doi: 10.3389/fimmu.2025.1553527 (PMC12213777; doi:10.3389/fimmu.2025.1553527)
Supplement: Supplementary file 12 [file Table1.xlsx]

## Sheet: Normal tissue cells
Samples	201544_x_at	201545_s_at	213046_at
721_B_lymphoblasts.1	1824.2	129.1	28
721_B_lymphoblasts.2	1770.4	110.6	17.4
Adipocyte.1	438.6	23.5	14.1
Adipocyte.2	419.3	42.9	12.7
AdrenalCortex.1	388	28.1	17.9
AdrenalCortex.2	195.8	18.9	11.6
Adrenalgland.1	186	20.4	11.1
Adrenalgland.2	172.7	18.8	12.3
Amygdala.1	374.5	54.4	11.6
Amygdala.2	695.7	38.2	20.1
Appendix.1	177	11.4	12.6
Appendix.2	228.3	22.1	14.8
AtrioventricularNode.1	90.5	6.3	9.4
AtrioventricularNode.2	100.4	13	10.4
BDCA4+_DentriticCells.1	1287.8	76.6	36.7
BDCA4+_DentriticCells.2	1545.5	251	35.8
Bonemarrow.1	223.1	16.5	10.9
Bonemarrow.2	358.3	30.6	15.3
BronchialEpithelialCells.1	312.3	25.6	12.2
BronchialEpithelialCells.2	412.5	30.1	11.1
CD105+_Endothelial.1	1305.9	126.3	15.3
CD105+_Endothelial.2	973.3	50.5	12.2
CD14+_Monocytes.1	705	55.7	14.4
CD14+_Monocytes.2	820.2	45.2	14.5
CD19+_BCells(neg._sel.).1	1240.4	123.7	13.9
CD19+_BCells(neg._sel.).2	1668	106.3	15.3
CD33+_Myeloid.1	1183.1	85.7	17.8
CD33+_Myeloid.2	1559.4	172.9	84.1
CD34+.1	1824.4	212.7	16.9
CD34+.2	2202.4	243.7	38
CD4+_Tcells.1	991.6	72.8	26.6
CD4+_Tcells.2	1115.3	73.7	85.5
CD56+_NKCells.1	1372.7	103.2	17
CD56+_NKCells.2	1425.5	133.8	15.9
CD71+_EarlyErythroid.1	689.6	59.2	13.2
CD71+_EarlyErythroid.2	705.7	53.7	11.2
CD8+_Tcells.1	873.6	82.6	60.1
CD8+_Tcells.2	866.9	66.8	21.2
CardiacMyocytes.1	375.8	21.4	14.2
CardiacMyocytes.2	99.3	22.3	10.2
Caudatenucleus.1	229.6	17	11.1
Caudatenucleus.2	309.7	21.1	13
Cerebellum.1	357.4	34.9	15.9
Cerebellum.2	323.7	64.9	12.6
CerebellumPeduncles.1	534.4	20.8	13
CerebellumPeduncles.2	686.4	27.2	17.3
CiliaryGanglion.1	141.9	13.9	8.6
CiliaryGanglion.2	72.1	9.2	9.6
CingulateCortex.1	420.7	70.7	15.8
CingulateCortex.2	609.9	63.4	13.6
Colorectaladenocarcinoma.1	545.4	96.2	12.1
Colorectaladenocarcinoma.2	460.9	19.7	10
DorsalRootGanglion.1	104	12.5	7.9
DorsalRootGanglion.2	153.5	20.5	12.4
FetalThyroid.1	486.6	20.1	17.4
FetalThyroid.2	408.2	19.2	14.4
Fetalbrain.1	364.2	25.2	11.7
Fetalbrain.2	432.6	29.9	18.2
Fetalliver.1	99	46.8	13.6
Fetalliver.2	213.1	28.9	10.1
Fetallung.1	221.2	21.9	14.4
Fetallung.2	329.1	37.8	16.8
GlobusPallidus.1	241	17.7	10.2
GlobusPallidus.2	212.9	13.8	8.9
Heart.1	156.2	28.4	17.8
Heart.2	186.8	16.8	15.2
Hypothalamus.1	616	31.1	19.4
Hypothalamus.2	718.1	47.3	25.4
Kidney.1	139.9	19.8	13.2
Kidney.2	139.2	16.3	8.6
Leukemia_chronicMyelogenousK-562.1	360.1	69.8	9.4
Leukemia_chronicMyelogenousK-562.2	313.5	34.3	11.9
Leukemia_promyelocytic-HL-60.1	525.2	39.8	12.3
Leukemia_promyelocytic-HL-60.2	469.6	101.6	11.5
Leukemialymphoblastic(MOLT-4).1	462.6	93.5	9.2
Leukemialymphoblastic(MOLT-4).2	637	109.9	11.2
Liver.1	144.8	27.5	17.6
Liver.2	166	26.6	17.2
Lung.1	476.6	21.6	13.8
Lung.2	705.2	11.3	15.1
Lymphnode.1	225.6	21.9	11
Lymphnode.2	249.1	53.9	15.9
Lymphoma_burkitts(Daudi).1	808.9	50.5	16.5
Lymphoma_burkitts(Daudi).2	735.5	37.4	17.6
Lymphoma_burkitts(Raji).1	507.9	51.8	15.3
Lymphoma_burkitts(Raji).2	1055.8	28.6	18.4
MedullaOblongata.1	366.5	29.2	11.6
MedullaOblongata.2	466.6	42.3	17.5
OccipitalLobe.1	437.2	27.1	13.7
OccipitalLobe.2	349	29.6	10.6
OlfactoryBulb.1	375.1	57.3	14.2
OlfactoryBulb.2	418.6	44.6	13.6
Ovary.1	104.8	8.9	5.3
Ovary.2	233	18.5	12.7
Pancreas.1	486.2	21.2	13.9
Pancreas.2	148.8	12.9	7.7
PancreaticIslet.1	501.5	23.3	22.6
PancreaticIslet.2	268.2	14.1	10.9
ParietalLobe.1	432.9	22.3	14.7
ParietalLobe.2	342.8	20.7	13.4
Pituitary.1	250.7	21	14.5
Pituitary.2	390.2	38.7	16.9
Placenta.1	524.7	74.5	12.6
Placenta.2	511.7	45	14.8
Pons.1	347.2	38.8	13.2
Pons.2	302.7	25.2	12.1
PrefrontalCortex.1	659.5	173.5	16.9
PrefrontalCortex.2	1037.2	264.4	24
Prostate.1	1022.7	19.9	32.9
Prostate.2	918.2	25	21.8
Salivarygland.1	96.1	16.3	10.6
Salivarygland.2	131.2	15.7	10.7
SkeletalMuscle.1	97.5	22.8	15.2
SkeletalMuscle.2	156.8	24.1	16.1
Skin.1	158	12.1	10.6
Skin.2	102	11.9	9.4
SmoothMuscle.1	373.3	24.6	12.4
SmoothMuscle.2	450.9	19.1	11.4
Spinalcord.1	307.1	39.3	16.7
Spinalcord.2	251.4	23.7	11
SubthalamicNucleus.1	225.8	20.8	9.3
SubthalamicNucleus.2	388.8	33.3	10.4
SuperiorCervicalGanglion.1	107	19	22.4
SuperiorCervicalGanglion.2	130.3	19.9	17.9
TemporalLobe.1	305.8	25.3	8.6
TemporalLobe.2	397.5	36.5	13
Testis.1	444	27.4	11.5
Testis.2	714.2	56.7	11.8
TestisGermCell.1	1699.2	99.7	12.4
TestisGermCell.2	696.6	141.8	58.3
TestisIntersitial.1	610.6	18.8	6.9
TestisIntersitial.2	1036.9	23.7	15.1
TestisLeydigCell.1	525.8	20.6	12
TestisLeydigCell.2	579.9	25.1	11.3
TestisSeminiferousTubule.1	1298.2	63.7	16.1
TestisSeminiferousTubule.2	641.8	58.2	5.8
Thalamus.1	268.4	22.9	15
Thalamus.2	198.7	18.6	11.4
Thymus.1	693.8	118.7	28.7
Thymus.2	455.3	93.1	11.9
Thyroid.1	508.9	37.4	29
Thyroid.2	623.3	28.4	18.3
Tongue.1	239.2	14.8	13.2
Tongue.2	241.5	19.7	12.7
Tonsil.1	405.8	47.2	12.9
Tonsil.2	544.8	20.4	14.1
Trachea.1	171.1	37.9	11.7
Trachea.2	170.9	17.4	11
TrigeminalGanglion.1	149.6	16.5	14.3
TrigeminalGanglion.2	95.9	17.7	11.8
Uterus.1	316.2	96.9	17.6
Uterus.2	862.9	21.4	14
UterusCorpus.1	224.2	25.8	11.9
UterusCorpus.2	184.4	17.1	11.4
WholeBlood.1	271.9	72.7	11.6
WholeBlood.2	251.1	41.9	15.4
Wholebrain.1	619.7	20	10.8
Wholebrain.2	570	66.8	12.5
Colon.1	578.4	51.1	16.4
Colon.2	305.3	22	12
Pineal_day.1	1076.7	324.3	81.8
Pineal_day.2	1422.9	394	99.7
Pineal_day.3	1615.1	305.8	26.7
Pineal_day.4	677.9	119.5	21.9
Pineal_day.5	561.8	104.3	17.1
Pineal_night.1	1426.6	219.9	113.9
Pineal_night.2	1326.3	326.2	95.7
Pineal_night.3	919.6	276.4	16.9
Pineal_night.4	915.1	137.8	39.9
Pineal_night.5	518	103.3	14.1
Retina.1	488.1	30.6	15.8
Retina.2	564.8	36.5	19.7
Retina.3	1197.8	168.2	19.3
Retina.4	903.8	195.3	18.9
Small_intestine.1	379.7	76.5	11
Small_intestine.2	533.4	51.2	18.7

## Sheet: Cancer cells
Samples	201544_x_at	201545_s_at	213046_at
Huh-7.1	2742.77	440.81	5.348
Huh-7.2	2669.09	529.932	5.301
HEK293.1	3310.48	233.276	5.322
HEK293.2	3755.73	113.245	5.677
HL60.1	1909.62	161.291	5.375
HL60.2	2562.95	347.796	5.367
HEK 293T.1	4706.5	659.453	39.187
HEK 293T.2	5517.74	868.468	53.049
DU145.1	2823.88	450.914	5.004
ACHN.1	2800.8	243.476	5.078
EKVX.1	2077.57	146.738	5.041
HS578T.1	2793.76	381.869	5.009
IOSE80.1	3366.66	612.568	5.211
M14.1	2310.57	490.065	5.029
MCF7.1	3714.3	492.035	6.982
OVCAR8.1	5395.3	883.863	6.788
RXF393.1	2297.53	256.675	5.161
SKMEL2.1	2719.79	474.769	5.228
SN12C.1	3016.04	310.132	5.016
A172.1	1575.64	85.142	4.639
A172.2	1632.89	69.852	4.954
LN18.1	3397.9	391.602	7.949
LN18.2	3308.56	375.624	10.896
Astrocytes.1	2657.51	315.708	16.35
Astrocytes.2	2532.33	325.193	16.371
U20S.1	2574.57	201.227	5.267
U20S.2	2783.93	296.323	5.256
SNB19.1	2373.92	221.388	4.841
GM97.1	797.082	34.903	2.572
GM133.1	975.399	44.229	5.208
GM1600.1	891.122	103.516	5.289
GM2313.1	1088.45	63.866	3.912
GM2345.1	1414.3	106.369	5.237
GM2493.1	431.76	71.019	5.292
UO31.1	3790.18	611.604	5.051
786.1	2920.94	299.279	5.229
A204.1	5029	1054.09	115.066
A361.1	2036.81	211.941	5.237
A498.1	1465.54	72.677	5.179
A549.1	2876.66	282.373	6.257
ACC3.1	2236.05	517.063	6.344
ALVA31.1	3159.05	212.979	5.594
CAKI1.1	1224.31	99.524	5.34
CCRT CEM.1	2133.14	142.659	6.012
COLO205.1	2025.79	158.2	5.134
DLD1.1	3530.59	945.64	5.118
HCC2998.1	3231.02	341.125	5.274
HCT116.1	2506.34	351.303	5.103
HCT116.2	3290.46	573.617	5.353
HCT15.1	3027.25	354.618	4.692
HELA.1	3958.95	291.696	7.662
HEPG2.1	3484.44	803.205	50.08
HOP62.1	4809.37	527.711	5.439
HOP92.1	3327.84	457.785	15.119
HSG.1	3569.28	546.885	12.109
HT1080.1	4314.55	469.772	7.571
IGROV1.1	2524.55	339.193	5.147
JURKAT.1	3954.22	538.402	6.291
K562.1	4250.52	633.526	7.846
KM12.1	3435.16	809.357	4.941
LNCAP.1	2783.3	184.95	5.968
LOX IMVI.1	1875.19	247.682	5.073
MALME 3M.1	1970.4	249.467	5.576
MD MB231.1	2167.36	85.131	5.238
MDA MB435.1	3127	281.401	5.29
MOLT4.1	3517.46	616.853	5.191
NCI H226.1	1870.43	133.39	5.322
NCI H23.1	3671.53	532.478	11.189
NCI H23.2	2907.58	236.173	5.44
NCI H322M.1	2536.02	145.513	5.438
NCI 460.1	2734.74	219.827	5.315
NCVADR RES.1	4848.63	538.585	11.61
OVCAR3.1	2603.42	144.072	5.387
OVCAR4.1	1622.31	141.571	5.066
OVCAR5.1	3668.15	319.153	5.123
PANC1.1	1584.99	418.049	5.178
RL7.1	4549.99	454.199	5.915
RPMI 8226.1	2748.64	480.14	5.238
RS11846.1	5914.2	813.23	50.344
SAOS2.1	2276.29	528.06	5.149
SF268.1	1876.78	307.123	5.194
SF295.1	2711.55	232.423	5.038
SF539.1	3099.88	408.679	4.994
SHSYSY+RA.1	3474.97	462.01	5.963
SHSYSY-RA.1	3696.7	513.128	23.738
SKMEL28.1	1223.11	109.685	5.201
SKMEL5.1	1530.44	149.246	4.844
SKOV3.1	1456.32	102.796	5.319
SNB75.1	2224.65	203.567	5.988
SR.1	3548.26	506.531	5.243
SW620.1	3867.49	523.862	5.203
T24.1	4120.66	483.84	5.197
T3M4.1	1986.59	419.492	5.347
TK10.1	3322.86	177.02	5.193
U251.1	3824.7	708.089	5.699
UACC257.1	1931.64	245.474	5.118
UACC62.1	2788.7	272.116	5.384
ZR75_1.1	1224.4	28.802	5.315
NCI H226.1	4778.5	350.668	5.168
U87.1	1336.06	189.647	4.956
U87.2	1233.39	125.862	4.748
U118.1	1936.14	155.931	4.917
U118.2	2140.34	136.486	4.849
U138.1	2095.92	125.927	4.604
U138.2	1951.71	193.375	4.771
HEK 293 T-rex.1	2851.42	93.437	5.202
HEK 293 T-rex.2	3066.63	88.669	5.306
HT29.1	1974.42	140.009	5.508
