# Supplementary material for: PABPN1 as a pan-cancer biomarker: prognostic significance and association with tumor immune microenvironment
Source: Front Immunol. 2025 Jun 18;16:1553527. doi: 10.3389/fimmu.2025.1553527 (PMC12213777; doi:10.3389/fimmu.2025.1553527)
Supplement: Supplementary file 13 [file Table2.xlsx]

## Sheet: Sheet1
Supplementary Table s2. The sequences of primers used in this study.
qRT-PCR	PABPN1	Forward	AGGGAGATGGAGGAAGAAGCTG
		Reverse	AACCACAGCCATGAAAGTGAGC
	GST	Forward	TCTGGAAAAGATCGCAACGC
		Reverse	GCCCAAAGGCTCCGTATCTG
	GPx	Forward	TGGAACTTCACCAAGTTTGGAC
		Reverse	GGGCAGGTCCTTCTCTATCAC
	MRPS15	Forward	CCCTGGAGGCTCGAATTATTG
		Reverse	CAGATAGCGTTTGTGGGCTTT
	GAPDH	Forward	AAGGTGAAGGTCGGAGTCAAC
		Reverse	GGGGTCATTGATGGCAACAATA
siRNA	PABPN1	UUAGAUGAGUCCCUAUUUA
		Negative control UUCUCCGAACGUGUCACGUTT ACGUGACACGUUCGGAGAATT
