# Supplementary material for: PABPN1 as a pan-cancer biomarker: prognostic significance and association with tumor immune microenvironment
Source: Front Immunol. 2025 Jun 18;16:1553527. doi: 10.3389/fimmu.2025.1553527 (PMC12213777; doi:10.3389/fimmu.2025.1553527)
Supplement: Supplementary file 14 [file Table3.xlsx]

## Sheet: 00027358-1003265773
ID_NAME	DATASET	CANCER TYPE	SUBTYPE	ENDPOINT	N	CUTPOINT	CORRECTED P-VALUE	COX P-VALUE	HR [95% CI-low CI-upp]
PABPN1	GSE4475	Blood cancer	B-cell lymphoma	Overall Survival	158	0.886076	0.00468203	0.00138528	2.59 [1.45 - 4.65]
PABPN1	GSE31210	Lung cancer	Adenocarcinoma	Relapse Free Survival	204	0.441176	0.0800696	0.00192674	9.31 [2.27 - 38.17]
PABPN1	GSE7390	Breast cancer		Overall Survival	198	0.156566	0.00664059	0.00292368	0.39 [0.21 - 0.72]
PABPN1	GSE7378	Breast cancer		Disease Free Survival	54	0.685185	0.0249635	0.00378935	24.23 [2.80 - 209.61]
PABPN1	jacob-00182-MSK	Lung cancer	Adenocarcinoma	Overall Survival	104	0.596154	0.0967126	0.00683112	0.16 [0.04 - 0.61]
PABPN1	GSE7390	Breast cancer		Distant Metastasis Free Survival	198	0.116162	0.0343798	0.00984681	0.45 [0.25 - 0.83]
PABPN1	jacob-00182-MSK	Lung cancer	Adenocarcinoma	Overall Survival	104	0.663462	0.00767032	0.0102228	0.30 [0.12 - 0.75]
PABPN1	GSE1456-GPL96	Breast cancer		Disease Specific Survival	159	0.761006	0.00610943	0.0133147	4.33 [1.36 - 13.80]
PABPN1	GSE13213	Lung cancer	Adenocarcinoma	Overall Survival	117	0.82906	0.00129666	0.0150548	3.33 [1.26 - 8.77]
PABPN1	GSE7390	Breast cancer		Relapse Free Survival	198	0.146465	0.067414	0.0163626	0.54 [0.33 - 0.89]
PABPN1	GSE13213	Lung cancer	Adenocarcinoma	Overall Survival	117	0.871795	0.0194185	0.0184726	3.30 [1.22 - 8.92]
PABPN1	GSE1456-GPL96	Breast cancer		Relapse Free Survival	159	0.761006	0.0101363	0.0184899	3.30 [1.22 - 8.91]
PABPN1	GSE5287	Bladder cancer		Overall Survival	30	0.7	0.0600204	0.0252852	2.93 [1.14 - 7.51]
PABPN1	GSE4573	Lung cancer	Squamous cell carcinoma	Overall Survival	129	0.24031	0.165929	0.0260019	2.79 [1.13 - 6.87]
PABPN1	GSE11595	Esophagus cancer	Adenocarcinoma	Overall Survival	34	0.882353	0.372244	0.0273248	0.10 [0.01 - 0.77]
PABPN1	GSE4922-GPL96	Breast cancer		Disease Free Survival	249	0.497992	0.0513806	0.0304984	2.99 [1.11 - 8.06]
PABPN1	GSE17710	Lung cancer	Squamous cell carcinoma	Relapse Free Survival	56	0.428571	0.272475	0.0354458	2.82 [1.07 - 7.40]
PABPN1	GSE3494-GPL96	Breast cancer		Disease Specific Survival	236	0.110169	0.0569356	0.0361967	0.40 [0.17 - 0.94]
PABPN1	GSE4412-GPL96	Brain cancer	Glioma	Overall Survival	74	0.243243	0.0776656	0.0385191	0.39 [0.16 - 0.95]
PABPN1	GSE11121	Breast cancer		Distant Metastasis Free Survival	200	0.895	0.0159032	0.0386856	5.55 [1.09 - 28.15]
PABPN1	GSE4573	Lung cancer	Squamous cell carcinoma	Overall Survival	129	0.767442	0.0464126	0.0408379	2.94 [1.05 - 8.24]
PABPN1	E-TABM-158	Breast cancer		Distant Metastasis Free Survival	117	0.880342	0.0619845	0.0459895	1.97 [1.01 - 3.85]
PABPN1	GSE5287	Bladder cancer		Overall Survival	30	0.666667	0.186958	0.0474778	3.78 [1.01 - 14.08]
PABPN1	GSE17537	Colorectal cancer		Disease Free Survival	55	0.254545	0.071824	0.0492835	3.88 [1.00 - 15.00]
PABPN1	GSE19615	Breast cancer		Distant Metastasis Free Survival	115	0.408696	0.0450555	0.050745	0.14 [0.02 - 1.01]
PABPN1	GSE17537	Colorectal cancer		Disease Specific Survival	49	0.326531	0.256945	0.055638	5.38 [0.96 - 30.10]
PABPN1	GSE7378	Breast cancer		Disease Free Survival	54	0.888889	0.182612	0.0634792	4.33 [0.92 - 20.38]
PABPN1	GSE31210	Lung cancer	Adenocarcinoma	Overall Survival	204	0.338235	0.267124	0.0640104	5.98 [0.90 - 39.74]
PABPN1	GSE4573	Lung cancer	Squamous cell carcinoma	Overall Survival	129	0.72093	0.0806813	0.0648171	2.31 [0.95 - 5.59]
PABPN1	GSE12276	Breast cancer		Relapse Free Survival	204	0.495098	0.332979	0.07639	0.75 [0.54 - 1.03]
PABPN1	GSE9891	Ovarian cancer		Overall Survival	278	0.158273	0.152786	0.0821432	0.69 [0.46 - 1.05]
PABPN1	GSE12276	Breast cancer		Relapse Free Survival	204	0.112745	0.384039	0.0836212	1.44 [0.95 - 2.17]
PABPN1	GSE17710	Lung cancer	Squamous cell carcinoma	Overall Survival	56	0.464286	0.435973	0.0917262	2.33 [0.87 - 6.24]
PABPN1	GSE17536	Colorectal cancer		Disease Specific Survival	177	0.627119	0.201441	0.0965892	1.77 [0.90 - 3.47]
PABPN1	GSE9893	Breast cancer		Overall Survival	155	0.819355	0.0540983	0.0983396	1.19 [0.97 - 1.46]
PABPN1	GSE12417-GPL96	Blood cancer	AML	Overall Survival	163	0.527607	0.180688	0.107162	1.38 [0.93 - 2.06]
PABPN1	GSE17537	Colorectal cancer		Disease Free Survival	55	0.181818	0.288694	0.111073	0.34 [0.09 - 1.28]
PABPN1	jacob-00182-MSK	Lung cancer	Adenocarcinoma	Overall Survival	104	0.221154	0.0577081	0.118817	0.36 [0.10 - 1.30]
PABPN1	GSE17537	Colorectal cancer		Overall Survival	55	0.890909	0.036089	0.120306	2.60 [0.78 - 8.69]
PABPN1	GSE4412-GPL96	Brain cancer	Glioma	Overall Survival	74	0.108108	0.406874	0.125089	0.42 [0.14 - 1.27]
PABPN1	GSE14814	Lung cancer	NSCLC	Overall Survival	90	0.111111	0.203919	0.127811	0.49 [0.19 - 1.23]
PABPN1	GSE14764	Ovarian cancer		Overall Survival	80	0.2375	0.136239	0.132302	0.40 [0.12 - 1.32]
PABPN1	GSE2658	Blood cancer	Multiple myeloma	Disease Specific Survival	559	0.227191	0.392574	0.141644	1.70 [0.84 - 3.45]
PABPN1	jacob-00182-CANDF	Lung cancer	Adenocarcinoma	Overall Survival	82	0.353659	0.298872	0.149246	2.61 [0.71 - 9.58]
PABPN1	GSE17536	Colorectal cancer		Overall Survival	177	0.536723	0.328247	0.154818	1.53 [0.85 - 2.75]
PABPN1	GSE3494-GPL96	Breast cancer		Disease Specific Survival	236	0.461864	0.0978561	0.160353	2.50 [0.70 - 8.95]
PABPN1	GSE5287	Bladder cancer		Overall Survival	30	0.533333	0.177167	0.170022	1.65 [0.81 - 3.35]
PABPN1	GSE1456-GPL96	Breast cancer		Overall Survival	159	0.823899	0.118082	0.183448	2.04 [0.71 - 5.81]
PABPN1	GSE9891	Ovarian cancer		Overall Survival	278	0.280576	0.324982	0.188286	0.81 [0.58 - 1.11]
PABPN1	DUKE-OC	Ovarian cancer		Overall Survival	133	0.526316	0.106292	0.191146	0.80 [0.57 - 1.12]
PABPN1	GSE26712	Ovarian cancer		Overall Survival	185	0.72973	0.427361	0.192184	0.88 [0.72 - 1.07]
PABPN1	GSE9195	Breast cancer		Relapse Free Survival	77	0.311688	0.161374	0.19401	2.15 [0.68 - 6.82]
PABPN1	GSE3141	Lung cancer	NSCLC	Overall Survival	111	0.135135	0.335807	0.201863	1.67 [0.76 - 3.65]
PABPN1	GSE9195	Breast cancer		Distant Metastasis Free Survival	77	0.454545	0.192158	0.214445	2.30 [0.62 - 8.58]
PABPN1	GSE9195	Breast cancer		Relapse Free Survival	77	0.428571	0.3642	0.214853	3.43 [0.49 - 24.01]
PABPN1	GSE1378	Breast cancer		Relapse Free Survival	60	0.2	0.0412935	0.217533	0.49 [0.16 - 1.52]
PABPN1	GSE12093	Breast cancer		Distant Metastasis Free Survival	136	0.727941	0.168276	0.239522	0.50 [0.16 - 1.58]
PABPN1	GSE5122	Blood cancer	AML	Overall Survival	58	0.896552	0.0986605	0.240168	1.56 [0.74 - 3.28]
PABPN1	GSE14333	Colorectal cancer		Disease Free Survival	226	0.853982	0.10703	0.258564	1.32 [0.82 - 2.13]
PABPN1	GSE4412-GPL96	Brain cancer	Glioma	Overall Survival	74	0.216216	0.0727207	0.260865	0.51 [0.15 - 1.66]
PABPN1	GSE22138	Eye cancer	Uveal melanoma	Distant Metastasis Free Survival	63	0.507937	0.00362621	0.266191	0.55 [0.20 - 1.57]
PABPN1	E-TABM-158	Breast cancer		Distant Metastasis Free Survival	117	0.871795	0.274428	0.267651	1.63 [0.69 - 3.87]
PABPN1	GSE16581	Brain cancer	Meningioma	Overall Survival	67	0.149254	0.205148	0.273122	0.20 [0.01 - 3.54]
PABPN1	GSE26712	Ovarian cancer		Overall Survival	185	0.697297	0.1554	0.280942	0.88 [0.70 - 1.11]
PABPN1	GSE9195	Breast cancer		Distant Metastasis Free Survival	77	0.753247	0.394026	0.302435	3.03 [0.37 - 24.95]
PABPN1	GSE2034	Breast cancer		Distant Metastasis Free Survival	286	0.283217	0.484642	0.308793	0.70 [0.36 - 1.38]
PABPN1	GSE16131-GPL96	Blood cancer	Follicular lymphoma	Overall Survival	180	0.738889	0.35706	0.313265	0.79 [0.51 - 1.24]
PABPN1	GSE1456-GPL96	Breast cancer		Overall Survival	159	0.761006	0.315287	0.314569	1.71 [0.60 - 4.90]
PABPN1	GSE26712	Ovarian cancer		Disease Free Survival	185	0.702703	0.21302	0.326136	0.90 [0.73 - 1.11]
PABPN1	E-TABM-346	Blood cancer	DLBCL	Overall Survival	53	0.113208	0.11369	0.328182	0.50 [0.13 - 1.99]
PABPN1	GSE7696	Brain cancer	Glioblastoma	Overall Survival	70	0.814286	0.33854	0.333819	1.52 [0.65 - 3.58]
PABPN1	E-TABM-346	Blood cancer	DLBCL	Event Free Survival	53	0.113208	0.153544	0.347164	0.52 [0.13 - 2.05]
PABPN1	GSE2990	Breast cancer		Relapse Free Survival	125	0.152	0.241617	0.394626	1.30 [0.71 - 2.39]
PABPN1	GSE11595	Esophagus cancer	Adenocarcinoma	Overall Survival	34	0.852941	0.14055	0.413192	1.78 [0.45 - 7.12]
PABPN1	GSE1456-GPL96	Breast cancer		Disease Specific Survival	159	0.823899	0.199362	0.443547	1.62 [0.47 - 5.56]
PABPN1	GSE8970	Blood cancer	AML	Overall Survival	34	0.882353	0.29467	0.4465	0.75 [0.37 - 1.56]
PABPN1	GSE16131-GPL96	Blood cancer	Follicular lymphoma	Overall Survival	180	0.894444	0.475262	0.45543	0.67 [0.23 - 1.93]
PABPN1	E-TABM-158	Breast cancer		Disease Specific Survival	117	0.102564	0.251025	0.45705	1.26 [0.69 - 2.30]
PABPN1	GSE8894	Lung cancer	NSCLC	Relapse Free Survival	138	0.586957	0.418797	0.463783	1.20 [0.74 - 1.93]
PABPN1	jacob-00182-UM	Lung cancer	Adenocarcinoma	Overall Survival	178	0.589888	0.432927	0.480402	0.77 [0.38 - 1.59]
PABPN1	GSE31210	Lung cancer	Adenocarcinoma	Relapse Free Survival	204	0.892157	0.182226	0.484136	1.59 [0.43 - 5.89]
PABPN1	GSE17537	Colorectal cancer		Overall Survival	55	0.218182	0.417619	0.492099	0.67 [0.21 - 2.13]
PABPN1	GSE14764	Ovarian cancer		Overall Survival	80	0.35	0.278976	0.521581	0.76 [0.33 - 1.74]
PABPN1	GSE12945	Colorectal cancer		Overall Survival	62	0.483871	0.322306	0.521857	0.51 [0.06 - 4.05]
PABPN1	GSE19234	Skin cancer	Melanoma	Overall Survival	38	0.105263	0.0284544	0.523076	0.67 [0.20 - 2.26]
PABPN1	GSE7378	Breast cancer		Disease Free Survival	54	0.87037	0.485656	0.544434	1.26 [0.60 - 2.65]
PABPN1	GSE8970	Blood cancer	AML	Overall Survival	34	0.794118	0.320264	0.549077	1.19 [0.67 - 2.11]
PABPN1	GSE12093	Breast cancer		Distant Metastasis Free Survival	136	0.117647	0.0909781	0.559101	0.75 [0.28 - 1.99]
PABPN1	GSE11117	Lung cancer	NSCLC	Overall Survival	41	0.707317	0.225152	0.577275	1.23 [0.60 - 2.50]
PABPN1	GSE12093	Breast cancer		Distant Metastasis Free Survival	136	0.242647	0.431253	0.593702	1.31 [0.49 - 3.51]
PABPN1	GSE2990	Breast cancer		Distant Metastasis Free Survival	125	0.168	0.456665	0.594256	1.25 [0.56 - 2.79]
PABPN1	GSE31210	Lung cancer	Adenocarcinoma	Overall Survival	204	0.735294	0.425816	0.595253	1.62 [0.27 - 9.64]
PABPN1	GSE26712	Ovarian cancer		Disease Free Survival	185	0.113514	0.202152	0.618691	0.95 [0.78 - 1.16]
PABPN1	GSE2990	Breast cancer		Relapse Free Survival	62	0.854839	0.394336	0.657696	0.89 [0.55 - 1.46]
PABPN1	E-TABM-158	Breast cancer		Relapse Free Survival	117	0.538462	0.468569	0.679112	1.22 [0.47 - 3.20]
PABPN1	E-TABM-158	Breast cancer		Overall Survival	117	0.538462	0.468569	0.679112	1.22 [0.47 - 3.20]
PABPN1	E-TABM-158	Breast cancer		Relapse Free Survival	117	0.102564	0.177277	0.692101	1.11 [0.67 - 1.85]
PABPN1	E-TABM-158	Breast cancer		Overall Survival	117	0.102564	0.177277	0.692101	1.11 [0.67 - 1.85]
PABPN1	GSE13507	Bladder cancer	Transitional cell carcinoma	Disease Specific Survival	165	0.672727	0.359712	0.72539	0.91 [0.54 - 1.54]
PABPN1	GSE2658	Blood cancer	Multiple myeloma	Disease Specific Survival	559	0.713775	0.318708	0.729579	1.16 [0.51 - 2.63]
PABPN1	E-TABM-346	Blood cancer	DLBCL	Event Free Survival	53	0.849057	0.332353	0.730553	1.32 [0.27 - 6.38]
PABPN1	GSE12417-GPL570	Blood cancer	AML	Overall Survival	79	0.493671	0.488702	0.748997	1.09 [0.63 - 1.89]
PABPN1	GSE3494-GPL96	Breast cancer		Disease Specific Survival	236	0.792373	0.39233	0.787363	0.88 [0.34 - 2.24]
PABPN1	GSE4475	Blood cancer	B-cell lymphoma	Overall Survival	158	0.64557	0.436025	0.818861	0.94 [0.58 - 1.54]
PABPN1	GSE31210	Lung cancer	Adenocarcinoma	Overall Survival	204	0.161765	0.31696	0.834991	0.87 [0.23 - 3.27]
