# Supplementary material for: PABPN1 as a pan-cancer biomarker: prognostic significance and association with tumor immune microenvironment
Source: Front Immunol. 2025 Jun 18;16:1553527. doi: 10.3389/fimmu.2025.1553527 (PMC12213777; doi:10.3389/fimmu.2025.1553527)
Supplement: Supplementary file 15 [file Table4.xlsx]

## Sheet: 原始数据
Immu	StromalScore	StromalScore	StromalScore	StromalScore	ImmuneScore	ImmuneScore	ImmuneScore	ImmuneScore	ESTIMATEScore	ESTIMATEScore	ESTIMATEScore	ESTIMATEScore
Method	pearson_R	pearson_P	spearman_P	spearman_R	pearson_R	pearson_P	spearman_P	spearman_R	pearson_R	pearson_P	spearman_P	spearman_R
TCGA-GBM(N=152)	-0.375678	1.84858e-06	-0.400146	3.26192e-07	-0.368572	2.9814e-06	-0.416026	9.79897e-08	-0.385814	9.16452e-07	-0.420181	7.07935e-08
TCGA-GBMLGG(N=656)	-0.396186	4.40908e-26	-0.407053	1.428e-27	-0.263121	7.52329e-12	-0.248235	1.14117e-10	-0.325464	1.1886e-17	-0.313524	1.98388e-16
TCGA-LGG(N=504)	-0.316219	3.62635e-13	-0.350636	5.01432e-16	-0.120452	0.00678337	-0.117098	0.00850422	-0.201093	5.368e-06	-0.206684	2.8807e-06
TCGA-UCEC(N=178)	-0.0790325	0.294345	-0.0675456	0.370336	-0.143087	0.0567298	-0.225269	0.00250076	-0.129447	0.0850465	-0.174955	0.0195023
TARGET-LAML(N=142)	-0.173202	0.0392738	-0.140569	0.095205	-0.197335	0.0185762	-0.150653	0.0735192	-0.198571	0.0178375	-0.154469	0.066436
TCGA-BRCA(N=1077)	-0.21405	1.25762e-12	-0.218881	3.78438e-13	-0.0675055	0.0267374	-0.077391	0.0110645	-0.149857	7.8059e-07	-0.161375	1.01101e-07
TCGA-CESC(N=291)	-0.165723	0.00459003	-0.188593	0.00122771	-0.315956	3.62201e-08	-0.324902	1.40142e-08	-0.283892	8.49414e-07	-0.298904	2.03358e-07
TCGA-LUAD(N=500)	-0.338753	6.85081e-15	-0.372036	7.36232e-18	-0.265147	1.72116e-09	-0.28277	1.20285e-10	-0.322213	1.52762e-13	-0.353039	4.02037e-16
TCGA-ESCA(N=181)	-0.00794044	0.915512	0.0576631	0.44068	-0.132834	0.0746464	-0.0448395	0.548922	-0.0772169	0.301514	0.00439865	0.953137
TCGA-STES(N=569)	-0.315632	1.25418e-14	-0.299985	2.69117e-13	-0.283631	5.46914e-12	-0.288077	2.4583e-12	-0.323493	2.50657e-15	-0.320246	4.90281e-15
TCGA-SARC(N=258)	-0.439977	1.22208e-13	-0.4364	2.02382e-13	-0.243005	8.0283e-05	-0.24101	9.22206e-05	-0.34332	1.50721e-08	-0.341585	1.79914e-08
TCGA-KIRP(N=285)	-0.283045	1.19155e-06	-0.250793	1.83623e-05	-0.206884	0.000439149	-0.207107	0.000432795	-0.250592	1.86568e-05	-0.237669	5.05844e-05
TCGA-KIPAN(N=878)	-0.19382	7.04301e-09	-0.192481	8.96955e-09	-0.153322	5.02746e-06	-0.167265	6.21772e-07	-0.182064	5.55579e-08	-0.185771	2.93807e-08
TCGA-COAD(N=282)	-0.262295	8.06262e-06	-0.276827	2.35104e-06	-0.204568	0.000546942	-0.246758	2.78541e-05	-0.248691	2.39753e-05	-0.277023	2.31107e-06
TCGA-COADREAD(N=373)	-0.240002	2.75408e-06	-0.23743	3.54152e-06	-0.192703	0.00018085	-0.213507	3.21451e-05	-0.230722	6.73455e-06	-0.237692	3.45263e-06
TCGA-PRAD(N=495)	-0.227884	2.97744e-07	-0.204267	4.61522e-06	-0.126297	0.00489137	-0.142306	0.00150217	-0.187005	2.82578e-05	-0.180752	5.23947e-05
TCGA-STAD(N=388)	-0.365881	9.81116e-14	-0.374608	2.25994e-14	-0.267553	8.74497e-08	-0.2904	5.6156e-09	-0.345421	2.58497e-12	-0.361596	1.985e-13
TCGA-HNSC(N=517)	-0.253673	4.91837e-09	-0.227954	1.60809e-07	-0.101188	0.0213852	-0.0994011	0.0238042	-0.195229	7.77116e-06	-0.169181	0.000110927
TCGA-KIRC(N=528)	-0.0423141	0.33183	-0.0657194	0.131511	-0.0638167	0.143081	-0.0884593	0.0421732	-0.0613482	0.159232	-0.0866163	0.0466666
TCGA-LUSC(N=491)	-0.409388	2.89735e-21	-0.434759	4.66312e-24	-0.390641	2.38809e-19	-0.413718	1.00437e-21	-0.423341	9.01885e-23	-0.449776	7.95407e-26
TCGA-THYM(N=118)	-0.368036	4.12787e-05	-0.280802	0.00206972	0.00957423	0.918044	0.0304033	0.743801	-0.18309	0.0472	-0.12757	0.168623
TCGA-LIHC(N=363)	-0.161262	0.00205583	-0.194835	0.0001876	-0.0251024	0.633582	-0.0514101	0.328687	-0.090419	0.0853784	-0.121845	0.0202274
TARGET-WT(N=80)	-0.500869	2.22615e-06	-0.349953	0.00146225	-0.368014	0.000783661	-0.239686	0.0322422	-0.482423	5.85634e-06	-0.318729	0.00395797
TCGA-SKCM-P(N=101)	-0.113917	0.256671	-0.120978	0.228158	-0.0352958	0.726029	-0.0638323	0.525971	-0.0698148	0.487843	-0.08629	0.390886
TCGA-SKCM(N=452)	-0.138616	0.00314579	-0.135451	0.0039134	-0.0846927	0.0720443	-0.0801586	0.088715	-0.112324	0.0168943	-0.103548	0.0277157
TCGA-BLCA(N=405)	-0.353659	2.24085e-13	-0.361088	6.44127e-14	-0.264334	6.68209e-08	-0.277554	1.34386e-08	-0.329602	1.01995e-11	-0.340714	1.82162e-12
TCGA-SKCM-M(N=351)	-0.140132	0.00856405	-0.123413	0.0207365	-0.0886849	0.0971452	-0.0705794	0.187091	-0.115869	0.0299777	-0.0918568	0.0857178
TCGA-THCA(N=503)	-0.0523148	0.241525	-0.0420908	0.346159	-0.182366	3.88144e-05	-0.179437	5.18274e-05	-0.141704	0.00144121	-0.132768	0.0028499
TARGET-NB(N=153)	-0.337066	2.0403e-05	-0.3059	0.000120384	-0.0918879	0.258619	-0.0831441	0.306889	-0.212646	0.00831584	-0.205998	0.0106304
TCGA-MESO(N=85)	-0.0326629	0.766652	-0.0727184	0.508369	-0.0331267	0.763435	-0.0216729	0.843923	-0.0381517	0.728847	-0.0269494	0.806591
TCGA-READ(N=91)	-0.146286	0.166467	-0.125283	0.236701	-0.15156	0.151542	-0.123245	0.244477	-0.156912	0.137445	-0.129758	0.220238
TCGA-OV(N=417)	-0.230081	2.05295e-06	-0.249661	2.40527e-07	-0.192134	7.86209e-05	-0.280861	5.3463e-09	-0.228657	2.38247e-06	-0.28981	1.63747e-09
TCGA-UVM(N=79)	0.116358	0.30716	0.157693	0.165146	0.238563	0.0342369	0.246326	0.0286454	0.210917	0.0620632	0.233582	0.0382854
TCGA-PAAD(N=177)	-0.192528	0.0102485	-0.354326	1.30819e-06	-0.124693	0.0982008	-0.207746	0.00552627	-0.166557	0.0267123	-0.284096	0.000127039
TCGA-TGCT(N=132)	-0.0641923	0.464624	-0.0699781	0.425266	-0.351517	3.58212e-05	-0.371448	1.1601e-05	-0.307374	0.00033699	-0.31227	0.000267203
TCGA-UCS(N=56)	-0.108693	0.425216	-0.0479836	0.725453	-0.221635	0.100663	-0.0152427	0.91122	-0.192086	0.156114	-0.0542037	0.69154
TCGA-LAML(N=214)	0.206072	0.0024496	0.218971	0.00126537	-0.152469	0.0257192	-0.105777	0.122914	0.00543158	0.937039	0.0171806	0.802683
TARGET-ALL(N=86)	0.0890161	0.415048	-0.0220861	0.840038	0.0268318	0.806278	0.0590974	0.588852	0.0532556	0.626264	0.021369	0.845165
TCGA-PCPG(N=177)	-0.143948	0.0559397	-0.183022	0.0147555	-2.02088e-05	0.999787	-0.0420905	0.578035	-0.0772707	0.306655	-0.129098	0.0867971
TCGA-ACC(N=77)	-0.299648	0.00810836	-0.391635	0.000428018	-0.38772	0.000494129	-0.456228	3.0456e-05	-0.365777	0.00107041	-0.461854	2.35674e-05
TARGET-ALL-R(N=99)	-0.336184	0.000668706	-0.346011	0.000451391	-0.289951	0.00360107	-0.346197	0.000447999	-0.329113	0.00088034	-0.377811	0.000115569
TCGA-DLBC(N=46)	-0.16932	0.26062	-0.146099	0.332627	-0.145151	0.335808	-0.0638298	0.67344	-0.186478	0.214656	-0.115017	0.44657
TCGA-KICH(N=65)	0.077347	0.540266	-0.125	0.321136	0.153065	0.223491	0.0390297	0.757565	0.124792	0.321948	-0.0234266	0.853047
TCGA-CHOL(N=36)	-0.369373	0.0266171	-0.372973	0.0250654	-0.201365	0.238933	-0.304762	0.0707148	-0.27958	0.0986578	-0.352124	0.0351903

## Sheet: Sheet5
Immu	StromalScore_R	StromalScore_P	ImmuneScore_R	ImmuneScore_P	ESTIMATEScore_R	ESTIMATEScore_P
TCGA-LUSC(N=491)	-0.409388	2.89735e-21	-0.390641	2.38809e-19	-0.423341	9.01885e-23
TCGA-GBMLGG(N=656)	-0.396186	4.40908e-26	-0.263121	7.52329e-12	-0.325464	1.1886e-17
TCGA-STES(N=569)	-0.315632	1.25418e-14	-0.283631	5.46914e-12	-0.323493	2.50657e-15
TCGA-LUAD(N=500)	-0.338753	6.85081e-15	-0.265147	1.72116e-09	-0.322213	1.52762e-13
TCGA-STAD(N=388)	-0.365881	9.81116e-14	-0.267553	8.74497e-08	-0.345421	2.58497e-12
TCGA-BLCA(N=405)	-0.353659	2.24085e-13	-0.264334	6.68209e-08	-0.329602	1.01995e-11
TCGA-SARC(N=258)	-0.439977	1.22208e-13	-0.243005	8.0283e-05	-0.34332	1.50721e-08
TCGA-KIPAN(N=878)	-0.19382	7.04301e-09	-0.153322	5.02746e-06	-0.182064	5.55579e-08
TCGA-BRCA(N=1077)	-0.21405	1.25762e-12	-0.0675055	0.0267374	-0.149857	7.8059e-07
TCGA-CESC(N=291)	-0.165723	0.00459003	-0.315956	3.62201e-08	-0.283892	8.49414e-07
TCGA-GBM(N=152)	-0.375678	1.84858e-06	-0.368572	2.9814e-06	-0.385814	9.16452e-07
TCGA-OV(N=417)	-0.230081	2.05295e-06	-0.192134	7.86209e-05	-0.228657	2.38247e-06
TCGA-LGG(N=504)	-0.316219	3.62635e-13	-0.120452	0.00678337	-0.201093	5.368e-06
TARGET-WT(N=80)	-0.500869	2.22615e-06	-0.368014	0.000783661	-0.482423	5.85634e-06
TCGA-COADREAD(N=373)	-0.240002	2.75408e-06	-0.192703	0.00018085	-0.230722	6.73455e-06
TCGA-HNSC(N=517)	-0.253673	4.91837e-09	-0.101188	0.0213852	-0.195229	7.77116e-06
TCGA-KIRP(N=285)	-0.283045	1.19155e-06	-0.206884	0.000439149	-0.250592	1.86568e-05
TCGA-COAD(N=282)	-0.262295	8.06262e-06	-0.204568	0.000546942	-0.248691	2.39753e-05
TCGA-PRAD(N=495)	-0.227884	2.97744e-07	-0.126297	0.00489137	-0.187005	2.82578e-05
TCGA-TGCT(N=132)	-0.0641923	0.464624	-0.351517	3.58212e-05	-0.307374	0.00033699
TARGET-ALL-R(N=99)	-0.336184	0.000668706	-0.289951	0.00360107	-0.329113	0.00088034
TCGA-ACC(N=77)	-0.299648	0.00810836	-0.38772	0.000494129	-0.365777	0.00107041
TCGA-THCA(N=503)	-0.0523148	0.241525	-0.182366	3.88144e-05	-0.141704	0.00144121
TARGET-NB(N=153)	-0.337066	2.0403e-05	-0.0918879	0.258619	-0.212646	0.00831584
TCGA-SKCM(N=452)	-0.138616	0.00314579	-0.0846927	0.0720443	-0.112324	0.0168943
TARGET-LAML(N=142)	-0.173202	0.0392738	-0.197335	0.0185762	-0.198571	0.0178375
TCGA-PAAD(N=177)	-0.192528	0.0102485	-0.124693	0.0982008	-0.166557	0.0267123
TCGA-SKCM-M(N=351)	-0.140132	0.00856405	-0.0886849	0.0971452	-0.115869	0.0299777
TCGA-THYM(N=118)	-0.368036	4.12787e-05	0.00957423	0.918044	-0.18309	0.0472
TCGA-UVM(N=79)	0.116358	0.30716	0.238563	0.0342369	0.210917	0.0620632
TCGA-UCEC(N=178)	-0.0790325	0.294345	-0.143087	0.0567298	-0.129447	0.0850465
TCGA-LIHC(N=363)	-0.161262	0.00205583	-0.0251024	0.633582	-0.090419	0.0853784
TCGA-CHOL(N=36)	-0.369373	0.0266171	-0.201365	0.238933	-0.27958	0.0986578
TCGA-READ(N=91)	-0.146286	0.166467	-0.15156	0.151542	-0.156912	0.137445
TCGA-UCS(N=56)	-0.108693	0.425216	-0.221635	0.100663	-0.192086	0.156114
TCGA-KIRC(N=528)	-0.0423141	0.33183	-0.0638167	0.143081	-0.0613482	0.159232
TCGA-DLBC(N=46)	-0.16932	0.26062	-0.145151	0.335808	-0.186478	0.214656
TCGA-ESCA(N=181)	-0.00794044	0.915512	-0.132834	0.0746464	-0.0772169	0.301514
TCGA-PCPG(N=177)	-0.143948	0.0559397	-2.02088e-05	0.999787	-0.0772707	0.306655
TCGA-KICH(N=65)	0.077347	0.540266	0.153065	0.223491	0.124792	0.321948
TCGA-SKCM-P(N=101)	-0.113917	0.256671	-0.0352958	0.726029	-0.0698148	0.487843
TARGET-ALL(N=86)	0.0890161	0.415048	0.0268318	0.806278	0.0532556	0.626264
TCGA-MESO(N=85)	-0.0326629	0.766652	-0.0331267	0.763435	-0.0381517	0.728847
TCGA-LAML(N=214)	0.206072	0.0024496	-0.152469	0.0257192	0.00543158	0.937039
