# Supplementary material for: PABPN1 as a pan-cancer biomarker: prognostic significance and association with tumor immune microenvironment
Source: Front Immunol. 2025 Jun 18;16:1553527. doi: 10.3389/fimmu.2025.1553527 (PMC12213777; doi:10.3389/fimmu.2025.1553527)
Supplement: Supplementary file 16 [file Table5.xlsx]

## Sheet: Sheet1
Query	Statistic	P-value	FDR (BH)	Event_SD	Event_TD
A1BG	0.129669	0.113761	0.172705	150	150
A1CF	-0.0124209	0.880088	0.90925	150	80
A2BP1	-0.0128404	0.87607	0.906243	150	142
A2LD1	-0.194985	0.0167984	0.0331477	150	150
A2ML1	-0.0411114	0.617421	0.694265	150	150
A2M	-0.497697	9.19468e-11	9.76746e-10	150	150
A4GALT	0.330441	3.63053e-05	0.000132485	150	150
A4GNT	-0.250392	0.00199896	0.00500189	150	122
AAA1	0.318879	6.97561e-05	0.000239995	150	75
AAAS	0.451492	6.67727e-09	5.02314e-08	150	150
AACSL	0.099916	0.223785	0.303894	150	116
AACS	0.310903	0.000107801	0.000355245	150	150
AADACL2	-0.250124	0.00202205	0.00505463	150	35
AADACL3	0.0470141	0.567795	0.649637	150	88
AADACL4	-0.114872	0.161585	0.231615	150	58
AADAC	-0.054898	0.50462	0.59084	150	97
AADAT	-0.111869	0.172906	0.245294	150	150
AAGAB	-0.102083	0.213851	0.29235	150	150
AAK1	-0.339381	2.15137e-05	8.20789e-05	150	150
AAMP	-0.0783178	0.340776	0.430582	150	150
AANAT	0.08335	0.310558	0.3998	150	147
AARS2	0.297764	0.000215052	0.000663532	150	150
AARSD1	0.699614	2.30391e-23	3.6868e-21	150	150
AARS	0.176049	0.0311641	0.0570909	150	150
AASDHPPT	0.0260135	0.752012	0.805834	150	150
AASDH	-0.276948	0.000601593	0.00169083	150	150
AASS	0.537752	1.28521e-12	1.98059e-11	150	150
AATF	0.267905	0.000918062	0.00247961	150	150
AATK	0.0138622	0.866296	0.899109	150	150
ABAT	-0.286651	0.000376118	0.00110396	150	150
ABCA10	-0.22195	0.00633891	0.0140169	150	147
ABCA11P	-0.249622	0.00206597	0.00515347	150	150
ABCA12	-0.149913	0.0670916	0.110183	150	147
ABCA13	-0.146526	0.0735778	0.119095	150	150
ABCA17P	-0.127163	0.120974	0.181629	150	150
ABCA1	-0.137545	0.0932563	0.14586	150	150
ABCA2	0.0891695	0.277866	0.364302	150	150
ABCA3	-0.235624	0.00370036	0.00872549	150	150
ABCA4	0.29031	0.000313663	0.000935255	150	150
ABCA5	-0.448195	8.85324e-09	6.5227e-08	150	150
ABCA6	-0.214848	0.00828477	0.0178079	150	149
ABCA7	0.0182483	0.824591	0.866115	150	150
ABCA8	-0.094782	0.248613	0.331754	150	147
ABCA9	-0.225922	0.00543829	0.012271	150	150
ABCB10	-0.0232781	0.777368	0.827155	150	150
ABCB11	-0.0115594	0.888349	0.915254	150	67
ABCB1	-0.435211	2.61279e-08	1.75205e-07	150	150
ABCB4	0.0690812	0.400911	0.491386	150	150
ABCB5	-0.258487	0.00140421	0.00363933	150	147
ABCB6	0.101061	0.218496	0.297621	150	150
ABCB7	0.126433	0.123141	0.184357	150	150
ABCB8	0.0726279	0.377111	0.467485	150	150
ABCB9	-0.394648	5.8122e-07	3.00884e-06	150	150
ABCC10	-0.119932	0.143782	0.210193	150	150
ABCC11	-0.142414	0.0821244	0.130947	150	148
ABCC12	-0.199643	0.0143103	0.0287804	150	147
ABCC13	0.304133	0.000154501	0.000491099	150	137
ABCC1	-0.095505	0.245005	0.327552	150	150
ABCC2	-0.146488	0.0736544	0.119209	150	150
ABCC3	-0.170855	0.0365797	0.065481	150	150
ABCC4	-0.561232	7.99492e-14	1.58653e-12	150	150
ABCC5	-0.115827	0.158104	0.227266	150	150
ABCC6P1	0.0852901	0.299391	0.387474	150	123
ABCC6P2	0.112207	0.171602	0.24379	150	134
ABCC6	0.0651948	0.427991	0.518102	150	150
ABCC8	-0.0568511	0.489556	0.576465	150	146
ABCC9	-0.146216	0.074197	0.119961	150	150
ABCD1	0.33676	2.51222e-05	9.46543e-05	150	150
ABCD2	-0.465525	1.94248e-09	1.6056e-08	150	149
ABCD3	-0.239895	0.00310826	0.00746213	150	150
ABCD4	-0.14761	0.07145	0.116187	150	150
ABCE1	-0.148393	0.069943	0.114098	150	150
ABCF1	0.164464	0.044312	0.0773604	150	150
ABCF2	0.199342	0.0144612	0.0290428	150	150
ABCF3	-0.0743387	0.365945	0.456217	150	150
ABCG1	-0.14159	0.08393	0.133369	150	150
ABCG2	0.385164	1.13352e-06	5.57507e-06	150	150
ABCG4	-0.135134	0.0991943	0.153753	150	150
ABCG5	-0.258351	0.00141271	0.00365946	150	146
ABCG8	-0.115959	0.157628	0.226755	150	117
ABHD10	0.113952	0.164994	0.235842	150	150
ABHD11	0.368481	3.49235e-06	1.55342e-05	150	150
ABHD12B	0.3065	0.000136367	0.000439323	150	148
ABHD12	0.0943619	0.250725	0.33387	150	150
ABHD13	-0.42862	4.44893e-08	2.8523e-07	150	150
ABHD14A	-0.158765	0.0523161	0.0891607	150	150
ABHD14B	-0.334646	2.84409e-05	0.000106099	150	150
ABHD15	-0.175869	0.0313394	0.0573562	150	150
ABHD1	0.182182	0.025661	0.0481292	150	150
ABHD2	-0.778371	1.00248e-31	1.54251e-28	150	150
ABHD3	-0.0177608	0.829204	0.869691	150	150
ABHD4	-0.0124386	0.879918	0.90925	150	150
ABHD5	0.18095	0.0266941	0.0498285	150	150
ABHD6	-0.296572	0.000228595	0.000700672	150	150
ABHD8	-0.151111	0.0649123	0.107097	150	150
ABI1	-0.356615	7.4905e-06	3.11956e-05	150	150
ABI2	-0.48607	2.87248e-10	2.78653e-09	150	150
ABI3BP	-0.276056	0.000627608	0.00175704	150	150
ABI3	0.066263	0.420445	0.510542	150	150
ABL1	-0.51784	1.15122e-11	1.46581e-10	150	150
ABL2	-0.303568	0.00015915	0.000504833	150	150
ABLIM1	-0.11697	0.154015	0.222384	150	150
ABLIM2	-0.0337664	0.681652	0.748153	150	150
ABLIM3	-0.562411	6.91401e-14	1.39557e-12	150	150
ABO	-0.199787	0.014239	0.0286658	150	140
ABP1	-0.0936192	0.254491	0.338115	150	149
ABRA	0.105091	0.20059	0.277387	150	60
ABR	-0.133288	0.103939	0.159918	150	150
ABT1	0.351827	1.01045e-05	4.09484e-05	150	150
ABTB1	0.149143	0.0685243	0.112112	150	150
ABTB2	0.0114521	0.889378	0.915984	150	150
ACAA1	0.36576	4.17128e-06	1.83461e-05	150	150
ACAA2	0.12608	0.1242	0.185651	150	150
ACACA	-0.146874	0.0728885	0.118104	150	150
ACACB	-0.461894	2.688e-09	2.17239e-08	150	150
ACAD10	0.205495	0.0116453	0.0240343	150	150
ACAD11	0.234625	0.00385282	0.00904979	150	150
ACAD8	0.176769	0.03047	0.055932	150	150
ACAD9	0.321954	5.87856e-05	0.000205827	150	150
ACADL	-0.0631139	0.442913	0.53273	150	147
ACADM	-0.490101	1.94471e-10	1.94403e-09	150	150
ACADSB	-0.25626	0.00154922	0.00397842	150	150
ACADS	-0.402666	3.25057e-07	1.77266e-06	150	150
ACADVL	0.462679	2.50651e-09	2.03399e-08	150	150
ACAN	-0.0991569	0.227341	0.307679	150	150
ACAP1	0.00639938	0.93805	0.954076	150	150
ACAP2	-0.462728	2.49549e-09	2.02587e-08	150	150
ACAP3	0.215472	0.00809501	0.0174469	150	150
ACAT1	-0.122527	0.135249	0.199439	150	150
ACAT2	0.0768366	0.350014	0.440003	150	150
ACBD3	-0.371174	2.92449e-06	1.3223e-05	150	150
ACBD4	-0.122202	0.136296	0.200746	150	150
ACBD5	-0.152105	0.0631495	0.104594	150	150
ACBD6	0.259725	0.00132911	0.00346084	150	150
ACBD7	0.457406	3.99528e-09	3.12912e-08	150	150
ACCN1	-0.0703078	0.392581	0.482952	150	149
ACCN2	-0.366124	4.07386e-06	1.79571e-05	150	150
ACCN3	0.101376	0.217055	0.295941	150	150
ACCN4	0.24027	0.00306054	0.00736259	150	150
ACCN5	-0.0886532	0.280669	0.367326	150	10
ACCSL	-0.201123	0.0135905	0.0275404	150	27
ACCS	-0.00811371	0.921501	0.941121	150	150
ACD	0.276261	0.000621538	0.001742	150	150
ACE2	0.0492271	0.549689	0.632831	150	146
ACER1	-0.146763	0.0731087	0.118422	150	64
ACER2	-0.270134	0.00082834	0.00226202	150	150
ACER3	-0.303122	0.000162912	0.000515867	150	150
ACE	-0.381311	1.4781e-06	7.08686e-06	150	150
ACHE	0.475531	7.77896e-10	6.90646e-09	150	150
ACIN1	0.384341	1.19997e-06	5.88165e-06	150	150
ACLY	-0.163324	0.0458252	0.0795847	150	150
ACMSD	-0.0739958	0.368166	0.458272	150	61
ACN9	0.390508	7.7997e-07	3.95682e-06	150	150
ACO1	-0.156915	0.0551577	0.0932172	150	150
ACO2	-0.331571	3.40114e-05	0.000124831	150	150
ACOT11	-0.0215545	0.793468	0.840538	150	150
ACOT12	-0.0351133	0.669683	0.738094	150	135
ACOT13	0.634989	2.62924e-18	1.30503e-16	150	150
ACOT1	0.173901	0.0333149	0.0604501	150	150
ACOT2	0.0453586	0.581521	0.662273	150	150
ACOT4	0.447501	9.39102e-09	6.88342e-08	150	150
ACOT6	0.513397	1.84212e-11	2.24409e-10	150	120
ACOT7	0.307054	0.000132417	0.000427631	150	150
ACOT8	0.470471	1.24022e-09	1.06381e-08	150	150
ACOT9	0.276629	0.000610797	0.00171338	150	150
ACOX1	0.0211014	0.797715	0.84418	150	150
ACOX2	-0.0732642	0.372934	0.463289	150	150
ACOX3	0.00620847	0.939894	0.955418	150	150
ACOXL	0.0839097	0.307309	0.396332	150	150
ACP1	-0.0468709	0.568976	0.65084	150	150
ACP2	0.081978	0.318618	0.407945	150	150
ACP5	-0.00585185	0.943341	0.958142	150	150
ACP6	0.224406	0.00576761	0.0129121	150	150
ACPL2	-0.160768	0.0493755	0.0849233	150	150
ACPP	0.349384	1.17503e-05	4.71402e-05	150	150
ACPT	0.0414803	0.614265	0.691493	150	94
ACRBP	-0.37249	2.68012e-06	1.21953e-05	150	150
ACRC	0.0287612	0.726806	0.785599	150	150
ACRV1	0.186804	0.0220838	0.042203	150	149
ACR	0.201843	0.0132519	0.0269361	150	139
ACSBG1	-0.0359046	0.66269	0.732324	150	150
ACSBG2	0.307346	0.000130382	0.000421739	150	145
ACSF2	0.109105	0.183831	0.258101	150	150
ACSF3	0.28249	0.000460993	0.00132718	150	150
ACSL1	-0.170238	0.0372723	0.0665202	150	150
ACSL3	-0.0497913	0.545119	0.628075	150	150
ACSL4	-0.294481	0.000254272	0.000771572	150	150
ACSL5	-0.304734	0.000149696	0.000477419	150	150
ACSL6	0.126232	0.123743	0.185134	150	149
ACSM1	0.0500787	0.542798	0.625942	150	133
ACSM2A	-0.0393146	0.632892	0.706929	150	59
ACSM2B	-0.059023	0.473091	0.561483	150	41
ACSM3	-0.16008	0.0503706	0.0863837	150	150
ACSM4	0.144474	0.0777485	0.124889	150	43
ACSM5	-0.308268	0.00012414	0.000403766	150	149
ACSS1	-0.142221	0.0825453	0.131545	150	150
ACSS2	0.0292698	0.722172	0.78181	150	150
ACSS3	0.258571	0.001399	0.00362725	150	150
ACTA1	0.370487	3.06043e-06	1.37944e-05	150	150
ACTA2	-0.0749854	0.361778	0.451811	150	150
ACTBL2	0.0446725	0.587255	0.667473	150	31
ACTB	0.589142	2.18684e-15	5.9262e-14	150	150
ACTC1	-0.246566	0.00235288	0.00579185	150	150
ACTG1	0.277451	0.000587364	0.00165386	150	150
ACTG2	-0.497053	9.80548e-11	1.03449e-09	150	150
ACTL6A	0.119372	0.145676	0.212465	150	150
ACTL6B	-0.00627836	0.939219	0.95499	150	108
ACTL7A	0.158769	0.0523094	0.0891569	150	50
ACTL7B	0.172255	0.0350465	0.0631221	150	71
ACTL8	0.131934	0.107533	0.164688	150	140
ACTL9	0.146231	0.0741667	0.119932	150	34
ACTN1	-0.209363	0.0101326	0.0212701	150	150
ACTN2	0.262093	0.0011955	0.00314521	150	150
ACTN3	0.134853	0.099905	0.154687	150	149
ACTN4	0.445772	1.08719e-08	7.88225e-08	150	150
ACTR10	-0.431187	3.62078e-08	2.36379e-07	150	150
ACTR1A	0.00474207	0.954073	0.966246	150	150
ACTR1B	-0.153272	0.0611285	0.101735	150	150
ACTR2	-0.340817	1.97494e-05	7.5927e-05	150	150
ACTR3B	-0.0837775	0.308075	0.397007	150	150
ACTR3C	-0.280995	0.000495591	0.00141659	150	150
ACTR3	0.142035	0.0829509	0.132044	150	150
ACTR5	0.233422	0.00404381	0.00944133	150	150
ACTR6	0.147541	0.0715841	0.116376	150	150
ACTR8	-0.18554	0.0230165	0.0438016	150	150
ACTRT1	0.230792	0.00449116	0.0103797	150	87
ACTRT2	0.174987	0.0322116	0.0587248	150	63
ACVR1B	-0.476716	6.96625e-10	6.25431e-09	150	150
ACVR1C	0.096745	0.238904	0.320548	150	150
ACVR1	-0.575755	1.28236e-14	2.98963e-13	150	150
ACVR2A	-0.280938	0.000496941	0.00141984	150	150
ACVR2B	0.0302052	0.713674	0.775452	150	150
ACVRL1	0.00965314	0.90667	0.929493	150	150
ACY1	0.0752789	0.359897	0.449854	150	150
ACY3	0.124091	0.130296	0.193075	150	150
ACYP1	0.563263	6.22261e-14	1.26752e-12	150	150
ACYP2	-0.0327284	0.69093	0.755922	150	150
ADAD1	-0.192078	0.0185347	0.0361108	150	133
ADAD2	0.320572	6.34988e-05	0.000220668	150	150
ADAL	-0.353252	9.24754e-06	3.78357e-05	150	150
ADAM10	-0.524225	5.78843e-12	7.82867e-11	150	150
ADAM11	0.0418809	0.610846	0.688497	150	150
ADAM12	-0.129311	0.114769	0.173984	150	150
ADAM15	-0.231234	0.00441292	0.0102273	150	150
ADAM17	-0.528824	3.49616e-12	4.95631e-11	150	150
ADAM18	0.210394	0.00975988	0.0205678	150	116
ADAM19	-0.173321	0.0339165	0.0614243	150	150
ADAM20	0.0893539	0.276869	0.363185	150	142
ADAM21P1	-0.532708	2.27041e-12	3.31981e-11	150	110
ADAM21	-0.369253	3.31969e-06	1.48322e-05	150	147
ADAM22	-0.429865	4.02694e-08	2.60177e-07	150	150
ADAM23	-0.383687	1.25542e-06	6.12942e-06	150	150
ADAM28	-0.265128	0.00104229	0.00278022	150	150
ADAM29	0.0349834	0.670834	0.739052	150	101
ADAM2	0.144853	0.0769634	0.123844	150	29
ADAM30	0.150892	0.0653066	0.107685	150	40
ADAM32	-0.419094	9.41364e-08	5.66425e-07	150	148
ADAM33	0.0367444	0.655301	0.725854	150	150
ADAM3A	0.186314	0.0224417	0.0428055	150	25
ADAM5P	0.152113	0.0631358	0.10458	150	21
ADAM6	-0.17699	0.0302597	0.0555818	150	150
ADAM7	-0.0272446	0.740685	0.796941	150	19
ADAM8	-0.177569	0.029714	0.0547201	150	150
ADAM9	-0.342464	1.78945e-05	6.93957e-05	150	150
ADAMDEC1	-0.287273	0.00036475	0.00107453	150	149
ADAMTS10	-0.0350048	0.670644	0.73895	150	150
ADAMTS12	-0.368159	3.5669e-06	1.58447e-05	150	150
ADAMTS13	0.352624	9.61668e-06	3.91937e-05	150	150
ADAMTS14	-0.304411	0.000152255	0.000484962	150	150
ADAMTS15	-0.312396	9.94586e-05	0.000330825	150	146
ADAMTS16	0.292481	0.000281314	0.000844913	150	145
ADAMTS17	-0.282927	0.000451302	0.00130228	150	149
ADAMTS18	0.0697676	0.396237	0.486611	150	150
ADAMTS19	-0.263537	0.00112023	0.00296754	150	148
ADAMTS1	-0.141173	0.0848538	0.134549	150	150
ADAMTS20	0.00258987	0.974907	0.981154	150	149
ADAMTS2	-0.266342	0.000986195	0.00264641	150	150
ADAMTS3	-0.182792	0.0251618	0.0473125	150	150
ADAMTS4	0.263494	0.0011224	0.00297223	150	150
ADAMTS5	-0.0674051	0.412463	0.50262	150	150
ADAMTS6	-0.267039	0.000955235	0.00257202	150	150
ADAMTS7	0.0678797	0.409172	0.499187	150	150
ADAMTS8	-0.275293	0.00065069	0.00181632	150	150
ADAMTS9	0.0906565	0.269898	0.355393	150	150
ADAMTSL1	-0.0590534	0.472862	0.561348	150	150
ADAMTSL2	0.307603	0.000128613	0.000416749	150	150
ADAMTSL3	-0.691129	1.26468e-22	1.78151e-20	150	150
ADAMTSL4	-0.330026	3.7183e-05	0.00013533	150	150
ADAMTSL5	0.191327	0.019008	0.0368964	150	150
ADAP1	-0.108718	0.185399	0.259847	150	150
ADAP2	0.0418366	0.611224	0.688805	150	150
ADARB1	0.0514515	0.531779	0.616086	150	150
ADARB2	-0.102541	0.21179	0.290087	150	119
ADAR	-0.559275	1.0162e-13	1.97735e-12	150	150
ADAT1	-0.62243	1.85175e-17	7.91465e-16	150	150
ADAT2	0.127199	0.12087	0.181513	150	150
ADAT3	0.354257	8.68525e-06	3.57177e-05	150	150
ADA	0.247798	0.00223316	0.00552983	150	150
ADCK1	0.397225	4.83013e-07	2.54322e-06	150	150
ADCK2	0.105316	0.199621	0.276333	150	150
ADCK4	-0.0739917	0.368193	0.458277	150	150
ADCK5	0.112261	0.171396	0.243583	150	150
ADCY10	0.102999	0.209748	0.287763	150	148
ADCY1	-0.300501	0.000186733	0.000583629	150	150
ADCY2	-0.127335	0.120469	0.181051	150	149
ADCY3	-0.375367	2.21147e-06	1.02422e-05	150	150
ADCY4	0.0223071	0.786427	0.834645	150	150
ADCY5	-0.0499792	0.543601	0.626795	150	150
ADCY6	-0.30837	0.000123464	0.00040183	150	150
ADCY7	-0.396008	5.27225e-07	2.75283e-06	150	150
ADCY8	-0.0794343	0.333916	0.423719	150	142
ADCY9	-0.155828	0.0568869	0.0956386	150	150
ADCYAP1R1	-0.0902519	0.272051	0.357968	150	133
ADCYAP1	-0.0388717	0.63673	0.710188	150	130
ADC	-0.0536689	0.514222	0.599835	150	150
ADD1	-0.2687	0.000885058	0.00239857	150	150
ADD2	-0.0981098	0.232311	0.313324	150	150
ADD3	-0.543666	6.51587e-13	1.07273e-11	150	150
ADH1A	-0.220159	0.00678682	0.0149003	150	98
ADH1B	-0.255704	0.00158746	0.00406426	150	144
ADH1C	-0.115451	0.159469	0.228926	150	127
ADH4	-0.238344	0.00331265	0.00790162	150	73
ADH5	0.21107	0.00952197	0.0201426	150	150
ADH6	-0.100504	0.221057	0.300619	150	131
ADH7	-0.12169	0.137955	0.202846	150	18
ADHFE1	-0.0340061	0.679516	0.7463	150	150
ADI1	0.236831	0.00352345	0.00835363	150	150
ADIG	0.148814	0.0691435	0.112978	150	25
ADIPOQ	0.130893	0.110362	0.168351	150	110
ADIPOR1	0.368437	3.50249e-06	1.55759e-05	150	150
ADIPOR2	-0.20359	0.0124604	0.0254956	150	150
ADK	0.175042	0.032157	0.0586413	150	150
ADM2	0.308938	0.000119781	0.000391116	150	150
ADM	0.433742	2.94472e-08	1.95952e-07	150	150
ADNP2	-0.257546	0.00146389	0.00377834	150	150
ADNP	-0.613151	7.41087e-17	2.78646e-15	150	150
ADORA1	0.322399	5.73396e-05	0.000201328	150	149
ADORA2A	0.47185	1.09303e-09	9.47715e-09	150	150
ADORA2B	0.363924	4.69846e-06	2.04356e-05	150	150
ADORA3	0.0498857	0.544356	0.627233	150	150
ADO	-0.161292	0.0486302	0.0837423	150	150
ADPGK	-0.0364032	0.658299	0.728477	150	150
ADPRHL1	0.0140414	0.864584	0.897677	150	150
ADPRHL2	0.314549	8.84834e-05	0.00029817	150	150
ADPRH	0.147442	0.0717757	0.116603	150	150
ADRA1A	-0.00446953	0.95671	0.96823	150	90
ADRA1B	-0.0884191	0.281946	0.368757	150	148
ADRA1D	0.130403	0.111714	0.17001	150	149
ADRA2A	-0.299173	0.00020001	0.000621434	150	150
ADRA2B	0.207942	0.0106667	0.0222698	150	150
ADRA2C	0.354717	8.43895e-06	3.4844e-05	150	150
ADRB1	-0.109052	0.184047	0.258314	150	141
ADRB2	-0.0937908	0.253618	0.337173	150	150
ADRB3	-0.176573	0.0306574	0.0562399	150	149
ADRBK1	0.193419	0.0177153	0.0346866	150	150
ADRBK2	0.146449	0.0737316	0.119314	150	150
ADRM1	0.367859	3.63761e-06	1.61373e-05	150	150
ADSL	0.104185	0.204519	0.281923	150	150
ADSSL1	-0.0640289	0.436316	0.526109	150	150
ADSS	-0.0022132	0.978556	0.983769	150	150
AEBP1	-0.0770866	0.348444	0.43847	150	150
AEBP2	0.117232	0.153086	0.221319	150	150
AEN	0.144389	0.0779253	0.12513	150	150
AES	0.180993	0.0266577	0.0497698	150	150
AFAP1L1	-0.547796	4.02261e-13	6.88907e-12	150	150
AFAP1L2	-0.350409	1.1031e-05	4.44686e-05	150	150
AFAP1	-0.113657	0.166095	0.237216	150	150
AFARP1	-0.18054	0.0270459	0.0503958	150	141
AFF1	-0.497774	9.12458e-11	9.70329e-10	150	150
AFF2	0.0197318	0.810589	0.85491	150	150
AFF3	-0.510996	2.3683e-11	2.83332e-10	150	150
AFF4	-0.339336	2.15713e-05	8.22828e-05	150	150
AFG3L1	0.0458536	0.577401	0.658556	150	150
AFG3L2	-0.00530445	0.948633	0.962311	150	150
AFMID	0.375701	2.1624e-06	1.0047e-05	150	150
AFM	-0.0192811	0.814837	0.858575	150	50
AFP	0.231096	0.00443728	0.0102779	150	102
AFTPH	-0.652993	1.3629e-19	9.466e-18	150	150
AG2	0.24339	0.00268885	0.0065424	150	150
AGAP11	-0.148541	0.0696604	0.11372	150	150
AGAP1	-0.350713	1.08255e-05	4.3693e-05	150	150
AGAP2	-0.226463	0.00532485	0.0120558	150	150
AGAP3	0.0452231	0.582652	0.663297	150	150
AGAP4	0.145725	0.0751831	0.12135	150	150
AGAP5	-0.239096	0.00321202	0.00769002	150	150
AGAP6	-0.072009	0.381201	0.471621	150	150
AGAP7	0.031296	0.70381	0.767126	150	150
AGAP8	0.09423	0.251391	0.334605	150	150
AGA	-0.313058	9.5958e-05	0.000320549	150	150
AGBL1	0.101252	0.217622	0.296653	150	88
AGBL2	-0.274692	0.000669389	0.0018647	150	149
AGBL3	-0.107075	0.192172	0.267726	150	149
AGBL4	0.0792388	0.335111	0.424838	150	150
AGBL5	-0.0712825	0.386036	0.476659	150	150
AGER	0.361671	5.43145e-06	2.32795e-05	150	150
AGFG1	-0.0385686	0.639362	0.712262	150	150
AGFG2	0.0494341	0.54801	0.63108	150	150
AGGF1	-0.542089	7.81976e-13	1.26655e-11	150	150
AGK	0.269917	0.00083668	0.00228261	150	150
AGL	0.208194	0.0105703	0.0221007	150	150
AGMAT	0.204839	0.0119203	0.0245361	150	150
AGPAT1	-0.0541328	0.510586	0.596395	150	150
AGPAT2	0.436389	2.37293e-08	1.60357e-07	150	150
AGPAT3	0.0922256	0.261661	0.346256	150	150
AGPAT4	-0.0722582	0.379551	0.469899	150	150
AGPAT5	-0.430755	3.74912e-08	2.43961e-07	150	150
AGPAT6	-0.273163	0.000719279	0.00199166	150	150
AGPAT9	0.372705	2.64208e-06	1.20578e-05	150	150
AGPHD1	-0.225151	0.00560356	0.0125951	150	150
AGPS	0.282883	0.000452288	0.00130456	150	150
AGR2	-0.148958	0.0688717	0.112588	150	114
AGR3	-0.190979	0.0192308	0.0372818	150	58
AGRN	0.153714	0.0603768	0.100769	150	150
AGRP	0.233435	0.00404157	0.00943978	150	76
AGTPBP1	0.0873606	0.287769	0.374976	150	150
AGTR1	-0.135296	0.0987864	0.153216	150	149
AGTR2	-0.141808	0.0834493	0.132721	150	78
AGTRAP	0.428697	4.42163e-08	2.83662e-07	150	150
AGT	0.0642397	0.434804	0.524792	150	146
AGXT2L1	0.271854	0.000764692	0.0021043	150	90
AGXT2L2	0.173784	0.0334349	0.0606511	150	150
AGXT2	-0.0816332	0.320665	0.410014	150	90
AGXT	0.0398553	0.628219	0.703244	150	91
AHCTF1	-0.115423	0.159569	0.228993	150	150
AHCYL1	0.163168	0.0460363	0.0799014	150	150
AHCYL2	-0.0490006	0.551529	0.634657	150	150
AHCY	0.406003	2.54068e-07	1.41603e-06	150	150
AHDC1	-0.503197	5.28424e-11	5.88206e-10	150	150
AHI1	-0.515657	1.45154e-11	1.81243e-10	150	150
AHNAK2	-0.197286	0.015526	0.0309421	150	150
AHNAK	-0.554044	1.91484e-13	3.47257e-12	150	150
AHRR	0.152502	0.0624562	0.1036	150	150
AHR	-0.382894	1.32593e-06	6.43594e-06	150	150
AHSA1	0.141582	0.0839482	0.133377	150	150
AHSA2	0.0121025	0.88314	0.911577	150	150
AHSG	0.1989	0.0146845	0.0294441	150	95
AHSP	0.273289	0.000715049	0.00198159	150	111
AICDA	-0.0965532	0.23984	0.321559	150	149
AIDA	0.357101	7.26411e-06	3.03443e-05	150	150
AIF1L	0.309099	0.000118751	0.000388134	150	150
AIF1	0.0409993	0.618381	0.694915	150	150
AIFM1	0.334488	2.87058e-05	0.000106988	150	150
AIFM2	0.53036	2.94938e-12	4.22914e-11	150	150
AIFM3	0.382734	1.3406e-06	6.49771e-06	150	150
AIG1	-0.0430875	0.600598	0.679588	150	150
AIM1L	0.414421	1.34829e-07	7.87212e-07	150	150
AIM1	-0.0973836	0.235803	0.317136	150	150
AIM2	-0.169797	0.0377742	0.0673259	150	150
AIMP1	0.517211	1.23096e-11	1.55447e-10	150	150
AIMP2	0.120472	0.141973	0.208035	150	150
AIPL1	0.330141	3.69365e-05	0.000134506	150	150
AIP	0.188462	0.0209097	0.0401976	150	150
AIRE	0.423243	6.81136e-08	4.22473e-07	150	150
AJAP1	0.381967	1.41306e-06	6.80604e-06	150	146
AK1	0.397487	4.73961e-07	2.49753e-06	150	150
AK2	0.668783	8.57421e-21	7.76905e-19	150	150
AK3L1	0.368753	3.43043e-06	1.52962e-05	150	150
AK3	0.0251179	0.760286	0.813082	150	150
AK5	-0.171275	0.0361137	0.0647819	150	150
AK7	-0.498987	8.08158e-11	8.69584e-10	150	150
AKAP10	-0.574714	1.46644e-14	3.37162e-13	150	150
AKAP11	-0.74116	2.13909e-27	1.04361e-24	150	150
AKAP12	-0.311965	0.000101804	0.000337766	150	150
AKAP13	-0.689279	1.81909e-22	2.47533e-20	150	150
AKAP14	0.059647	0.468416	0.557103	150	55
AKAP1	-0.138373	0.0912818	0.143391	150	150
AKAP2	-0.27131	0.000784311	0.00215443	150	149
AKAP3	-0.160455	0.0498265	0.0855812	150	150
AKAP4	0.206108	0.011393	0.0235672	150	98
AKAP5	-0.541261	8.60293e-13	1.3805e-11	150	150
AKAP6	-0.425356	5.76678e-08	3.61835e-07	150	150
AKAP7	-0.367507	3.72236e-06	1.64986e-05	150	150
AKAP8L	0.367356	3.75927e-06	1.66585e-05	150	150
AKAP8	0.0773729	0.346651	0.436654	150	150
AKAP9	-0.734096	1.17193e-26	4.6884e-24	150	150
AKD1	-0.16048	0.0497899	0.0855375	150	150
AKIRIN1	0.162102	0.0474956	0.0820498	150	150
AKIRIN2	0.165272	0.0432639	0.0757999	150	150
AKNAD1	0.327714	4.24512e-05	0.000152615	150	142
AKNA	-0.0730692	0.374211	0.464639	150	150
AKR1A1	0.215439	0.00810497	0.0174608	150	150
AKR1B10	-0.183403	0.0246706	0.0465158	150	138
AKR1B15	-0.0230253	0.779723	0.829221	150	64
AKR1B1	-0.0568996	0.489185	0.576118	150	150
AKR1C1	0.041583	0.613387	0.690661	150	150
AKR1C2	-0.0610352	0.458109	0.547042	150	146
AKR1C3	-0.0927495	0.258949	0.343213	150	150
AKR1C4	-0.0533111	0.517034	0.602344	150	29
AKR1CL1	0.0478967	0.56054	0.642586	150	37
AKR1D1	0.159302	0.051514	0.0880337	150	90
AKR1E2	-0.11375	0.16575	0.236838	150	150
AKR7A2	-0.241792	0.00287376	0.00695256	150	150
AKR7A3	0.0540944	0.510887	0.59671	150	150
AKR7L	0.319974	6.56458e-05	0.000227143	150	150
AKT1S1	0.442586	1.42083e-08	1.00712e-07	150	150
AKT1	0.145697	0.0752415	0.121434	150	150
AKT2	-0.29432	0.000256351	0.000776938	150	150
AKT3	-0.55859	1.10486e-13	2.13326e-12	150	150
AKTIP	-0.317492	7.53056e-05	0.00025723	150	150
ALAD	-0.457359	4.01167e-09	3.14045e-08	150	150
ALAS1	-0.271093	0.000792265	0.0021733	150	150
ALAS2	0.00483503	0.953174	0.965662	150	91
ALB	0.0392963	0.63305	0.70699	150	146
ALCAM	-0.0997519	0.22455	0.304727	150	150
ALDH16A1	-0.036123	0.660765	0.730681	150	150
ALDH18A1	-0.109728	0.181323	0.255175	150	150
ALDH1A1	-0.176934	0.0303124	0.0556734	150	150
ALDH1A2	0.0682811	0.406402	0.496462	150	150
ALDH1A3	0.0401925	0.625313	0.700736	150	150
ALDH1B1	0.113228	0.167713	0.239267	150	150
ALDH1L1	0.110873	0.176786	0.2497	150	150
ALDH1L2	-0.363579	4.80401e-06	2.08313e-05	150	150
ALDH2	0.211962	0.00921594	0.0195427	150	150
ALDH3A1	0.153301	0.0610791	0.10168	150	145
ALDH3A2	0.310007	0.000113113	0.000371224	150	150
ALDH3B1	-0.150009	0.0669151	0.109966	150	150
ALDH3B2	-0.12327	0.132877	0.196447	150	109
ALDH4A1	-0.28245	0.000461891	0.00132938	150	150
ALDH5A1	-0.0620544	0.450622	0.540622	150	150
ALDH6A1	-0.400093	3.92342e-07	2.10742e-06	150	150
ALDH7A1	0.476091	7.38448e-10	6.57958e-09	150	150
ALDH8A1	0.135876	0.0973347	0.151258	150	146
ALDH9A1	-0.333984	2.95621e-05	0.000109852	150	150
ALDOA	0.461461	2.79359e-09	2.25232e-08	150	150
ALDOB	-0.215341	0.00813431	0.0175165	150	134
ALDOC	0.294705	0.000251398	0.000763895	150	150
ALG10B	-0.347247	1.33942e-05	5.31596e-05	150	150
ALG10	0.0281103	0.732752	0.790319	150	150
ALG11	-0.0244082	0.766863	0.818546	150	150
ALG12	0.116266	0.156524	0.225395	150	150
ALG13	-0.261459	0.00123	0.00322967	150	150
ALG14	-0.16296	0.0463172	0.0803193	150	150
ALG1L2	-0.319915	6.58614e-05	0.00022781	150	114
ALG1L	0.460163	3.134e-09	2.49958e-08	150	148
ALG1	-0.246255	0.00238403	0.00586132	150	150
ALG2	0.030293	0.712878	0.774923	150	150
ALG3	0.346539	1.39854e-05	5.52537e-05	150	150
ALG5	0.209117	0.0102234	0.0214427	150	150
ALG6	0.55797	1.19146e-13	2.27056e-12	150	150
ALG8	0.423638	6.60318e-08	4.10835e-07	150	150
ALG9	0.186233	0.0225012	0.0429025	150	150
ALKBH1	0.0842107	0.305571	0.394472	150	150
ALKBH2	-0.254117	0.00170145	0.00432509	150	150
ALKBH3	-0.117381	0.15256	0.220703	150	150
ALKBH4	0.507553	3.38351e-11	3.93491e-10	150	150
ALKBH5	-0.235607	0.00370294	0.00872849	150	150
ALKBH6	0.202217	0.0130785	0.0266216	150	150
ALKBH7	0.00124077	0.987977	0.990502	150	150
ALKBH8	-0.120219	0.142819	0.209052	150	150
ALK	-0.246511	0.00235838	0.00580396	150	150
ALLC	0.171363	0.0360172	0.0646262	150	114
ALMS1P	-0.298075	0.00021165	0.000654145	150	135
ALMS1	-0.433018	3.1229e-08	2.06572e-07	150	150
ALOX12B	0.195492	0.0165106	0.032654	150	141
ALOX12P2	0.448905	8.33355e-09	6.17621e-08	150	149
ALOX12	0.0824937	0.315573	0.404821	150	150
ALOX15B	-0.0831301	0.311841	0.401013	150	150
ALOX15	-0.00792322	0.923339	0.942276	150	148
ALOX5AP	-0.264068	0.00109364	0.00290287	150	150
ALOX5	0.0704986	0.391294	0.481818	150	150
ALOXE3	0.237935	0.00336841	0.00802218	150	129
ALPI	0.137041	0.0944723	0.147451	150	107
ALPK1	-0.228547	0.00490761	0.0112242	150	150
ALPK2	0.0668913	0.416043	0.506236	150	150
ALPK3	-0.218605	0.00719796	0.0157013	150	150
ALPL	0.183221	0.0248165	0.046738	150	150
ALPPL2	0.0834564	0.309939	0.399183	150	150
ALPP	-0.00916579	0.911362	0.933339	150	147
ALS2CL	0.286415	0.000380503	0.00111552	150	150
ALS2CR11	0.0157575	0.848223	0.884665	150	150
ALS2CR12	-0.13118	0.109575	0.167315	150	129
ALS2CR4	0.0501227	0.542443	0.625677	150	150
ALS2CR8	-0.642289	8.1094e-19	4.60227e-17	150	150
ALS2	-0.515596	1.46105e-11	1.82203e-10	150	150
ALX1	0.0291312	0.723434	0.782867	150	150
ALX3	-0.227425	0.00512855	0.0116708	150	150
ALX4	-0.357767	6.96474e-06	2.91822e-05	150	133
AMAC1L2	-0.159282	0.0515441	0.0880587	150	137
AMAC1L3	-0.229833	0.00466501	0.010727	150	110
AMAC1	-0.184514	0.0237985	0.0450753	150	122
AMACR	-0.242851	0.00275006	0.00667429	150	150
AMBN	-0.0258398	0.753615	0.807378	150	102
AMBP	0.0060144	0.94177	0.956886	150	142
AMBRA1	-0.187219	0.0217851	0.0417003	150	150
AMD1	-0.145385	0.0758748	0.122328	150	150
AMDHD1	-0.0971376	0.236994	0.318411	150	150
AMDHD2	0.154258	0.0594616	0.0994573	150	150
AMELX	-0.116204	0.156748	0.225684	150	24
AMELY	0.0756465	0.357549	0.447535	150	58
AMFR	-0.505275	4.27554e-11	4.88148e-10	150	150
AMHR2	0.295449	0.000242059	0.000738096	150	150
AMH	0.0726292	0.377102	0.467485	150	150
AMICA1	-0.0783406	0.340635	0.430488	150	150
AMIGO1	-0.54274	7.25381e-13	1.18286e-11	150	150
AMIGO2	-0.0550665	0.503311	0.589812	150	150
AMIGO3	0.39504	5.65135e-07	2.93545e-06	150	150
AMMECR1L	-0.473371	9.50234e-10	8.31476e-09	150	150
AMMECR1	0.423906	6.46515e-08	4.02999e-07	150	150
AMN1	-0.0459697	0.576437	0.657719	150	150
AMN	0.164837	0.043826	0.0766638	150	149
AMOTL1	-0.0581703	0.479519	0.567429	150	150
AMOTL2	-0.0457451	0.578303	0.659284	150	150
AMOT	-0.104583	0.202785	0.2799	150	150
AMPD1	-0.203799	0.0123687	0.0253391	150	128
AMPD2	-0.0381938	0.642624	0.715127	150	150
AMPD3	-0.225129	0.00560836	0.0126021	150	150
AMPH	-0.000192487	0.998135	0.998434	150	150
AMTN	-0.0738396	0.369181	0.459221	150	25
AMT	0.423796	6.52147e-08	4.06292e-07	150	150
AMY1A	0.047776	0.561529	0.643536	150	129
AMY2A	0.14737	0.0719174	0.116804	150	91
AMY2B	0.0062731	0.93927	0.95499	150	150
AMZ1	0.206589	0.0111983	0.0232462	150	150
AMZ2P1	0.0959771	0.242669	0.324798	150	150
AMZ2	0.585044	3.79061e-15	9.83446e-14	150	150
ANAPC10	0.151458	0.0642933	0.106176	150	150
ANAPC11	0.486844	2.66631e-10	2.6004e-09	150	150
ANAPC13	-0.105979	0.196791	0.273097	150	150
ANAPC16	0.116524	0.1556	0.224317	150	150
ANAPC1	-0.294631	0.000252343	0.000766415	150	150
ANAPC2	-0.0614169	0.455297	0.544565	150	150
ANAPC4	-0.0945729	0.249662	0.332822	150	150
ANAPC5	0.105948	0.196922	0.27324	150	150
ANAPC7	-0.0864603	0.292786	0.38015	150	150
ANGEL1	-0.369681	3.22736e-06	1.44779e-05	150	150
ANGEL2	0.0157209	0.848571	0.884983	150	150
ANGPT1	-0.277625	0.000582523	0.00164139	150	150
ANGPT2	0.215611	0.00805318	0.0173642	150	150
ANGPT4	-0.119373	0.145671	0.212465	150	103
ANGPTL1	-0.107746	0.189386	0.264416	150	148
ANGPTL2	-0.00224744	0.978224	0.983633	150	150
ANGPTL3	0.0437238	0.595225	0.674806	150	91
ANGPTL4	-0.0121991	0.882214	0.910877	150	150
ANGPTL5	-0.032527	0.692736	0.757367	150	102
ANGPTL6	-0.206939	0.0110588	0.0229996	150	149
ANGPTL7	-0.0995306	0.225585	0.305748	150	98
ANG	0.102514	0.211914	0.290217	150	150
ANK1	0.217399	0.00753225	0.0163556	150	150
ANK2	0.164514	0.0442465	0.0772778	150	150
ANK3	-0.204179	0.0122033	0.0250285	150	150
ANKAR	-0.204496	0.0120668	0.0247994	150	150
ANKDD1A	-0.0302715	0.713074	0.77507	150	150
ANKFN1	0.00404057	0.960861	0.97135	150	94
ANKFY1	-0.266434	0.000982034	0.00263637	150	150
ANKHD1-EIF4EBP3	-0.494357	1.28113e-10	1.32849e-09	150	150
ANKHD1	-0.215996	0.00793832	0.0171313	150	150
ANKH	-0.0556152	0.49906	0.585702	150	150
ANKIB1	-0.326169	4.63532e-05	0.000165542	150	150
ANKK1	0.279765	0.000525817	0.00149572	150	150
ANKLE1	0.485163	3.13405e-10	3.01686e-09	150	150
ANKLE2	0.0824739	0.315689	0.40492	150	150
ANKMY1	-0.352876	9.46675e-06	3.86062e-05	150	150
ANKMY2	-0.318004	7.32124e-05	0.000250914	150	150
ANKRA2	-0.418219	1.00727e-07	6.01983e-07	150	150
ANKRD10	0.336005	2.62633e-05	9.86008e-05	150	150
ANKRD11	-0.271148	0.00079023	0.0021695	150	150
ANKRD12	-0.559309	1.01197e-13	1.97103e-12	150	150
ANKRD13A	-0.45562	4.67053e-09	3.61131e-08	150	150
ANKRD13B	-0.0187632	0.819724	0.862348	150	150
ANKRD13C	0.235313	0.00374727	0.00882362	150	150
ANKRD13D	0.199503	0.0143805	0.0289012	150	150
ANKRD16	-0.119933	0.143779	0.210193	150	150
ANKRD17	-0.546327	4.77924e-13	8.04029e-12	150	150
ANKRD19	0.245366	0.00247507	0.00606354	150	150
ANKRD1	0.230653	0.00451605	0.01043	150	131
ANKRD20A3	-0.256553	0.00152936	0.0039311	150	150
ANKRD20A4	-0.370578	3.04202e-06	1.37203e-05	150	118
ANKRD20B	-0.286851	0.000372423	0.00109392	150	149
ANKRD22	-0.0576176	0.48371	0.571105	150	150
ANKRD23	0.175518	0.0316843	0.0579166	150	150
ANKRD24	0.117418	0.152431	0.22058	150	150
ANKRD26P1	-0.190229	0.0197187	0.0381131	150	140
ANKRD26	-0.364353	4.56977e-06	1.99322e-05	150	150
ANKRD27	-0.516246	1.36377e-11	1.71139e-10	150	150
ANKRD28	-0.229837	0.00466421	0.0107264	150	150
ANKRD29	-0.2915	0.000295525	0.000884276	150	150
ANKRD2	-0.30798	0.000126055	0.000409398	150	149
ANKRD30A	-0.117178	0.153276	0.221518	150	46
ANKRD30B	-0.00396433	0.961599	0.971877	150	76
ANKRD31	-0.552099	2.41654e-13	4.30437e-12	150	120
ANKRD32	-0.157602	0.0540879	0.0917037	150	150
ANKRD33	0.266868	0.000962766	0.00258882	150	150
ANKRD34A	0.0941222	0.251937	0.335161	150	150
ANKRD34B	-0.130365	0.111818	0.170129	150	140
ANKRD34C	-0.0395085	0.631215	0.705571	150	95
ANKRD35	0.148415	0.069902	0.11405	150	150
ANKRD36BP1	-0.669005	8.23737e-21	7.52384e-19	150	150
ANKRD36B	-0.398978	4.25471e-07	2.26866e-06	150	150
ANKRD36	-0.251951	0.00186908	0.00470906	150	150
ANKRD37	0.0475055	0.56375	0.645674	150	150
ANKRD39	0.540366	9.53451e-13	1.51484e-11	150	150
ANKRD40	-0.228942	0.00483205	0.0110754	150	150
ANKRD42	-0.0966743	0.239248	0.320907	150	150
ANKRD43	-0.0375243	0.648467	0.720372	150	148
ANKRD44	-0.556287	1.46129e-13	2.72669e-12	150	150
ANKRD45	-0.004281	0.958534	0.969586	150	150
ANKRD46	0.125772	0.12513	0.186792	150	150
ANKRD49	0.295756	0.000238305	0.000728091	150	150
ANKRD50	-0.383478	1.27367e-06	6.21093e-06	150	150
ANKRD52	-0.658091	5.68213e-20	4.32166e-18	150	150
ANKRD53	0.135676	0.0978333	0.151914	150	150
ANKRD54	0.232899	0.00412942	0.00962265	150	150
ANKRD55	0.134339	0.101215	0.156413	150	150
ANKRD56	0.159877	0.0506663	0.086815	150	134
ANKRD57	-0.488422	2.28925e-10	2.26132e-09	150	150
ANKRD58	0.0809214	0.324916	0.414364	150	150
ANKRD5	-0.284867	0.000410556	0.00119574	150	150
ANKRD6	-0.274333	0.000680815	0.00189354	150	150
ANKRD7	-0.0765836	0.351607	0.441618	150	150
ANKRD9	0.608126	1.541e-16	5.44605e-15	150	150
ANKS1A	-0.331696	3.37655e-05	0.000124042	150	150
ANKS1B	-0.296955	0.000224157	0.000688441	150	149
ANKS3	0.534338	1.89088e-12	2.81214e-11	150	150
ANKS4B	-0.0453181	0.581859	0.662583	150	134
ANKS6	-0.160478	0.0497925	0.0855375	150	150
ANKZF1	0.138339	0.0913617	0.143491	150	150
ANLN	-0.206914	0.0110685	0.0230173	150	150
ANO10	0.189747	0.0200375	0.0386695	150	150
ANO1	-0.268168	0.000906998	0.00245271	150	150
ANO2	-0.0505763	0.538791	0.622649	150	150
ANO3	-0.440398	1.70496e-08	1.18623e-07	150	139
ANO4	-0.111119	0.175821	0.248636	150	150
ANO5	0.30307	0.000163354	0.000517185	150	150
ANO6	-0.455076	4.89691e-09	3.77759e-08	150	150
ANO7	0.245837	0.00242641	0.00595528	150	150
ANO8	-0.00942287	0.908886	0.93128	150	150
ANO9	-0.0576759	0.483267	0.570783	150	150
ANP32A	0.104718	0.202201	0.279267	150	150
ANP32B	-0.0921142	0.262241	0.346941	150	150
ANP32C	0.195463	0.0165269	0.0326818	150	144
ANP32D	-0.00315711	0.969414	0.977822	150	37
ANP32E	0.16456	0.0441867	0.077205	150	150
ANPEP	-0.112841	0.169178	0.24103	150	150
ANTXR1	-0.0804278	0.327886	0.417327	150	150
ANTXR2	-0.24703	0.00230715	0.0056905	150	150
ANTXRL	0.118482	0.148723	0.216231	150	55
ANUBL1	-0.392694	6.68098e-07	3.42315e-06	150	150
ANXA10	-0.174906	0.0322936	0.0588421	150	33
ANXA11	0.278851	0.000549378	0.00155765	150	150
ANXA13	-0.183748	0.0243973	0.046057	150	128
ANXA1	0.214447	0.00840899	0.0180361	150	150
ANXA2P1	0.0124568	0.879744	0.909151	150	150
ANXA2P2	0.0394609	0.631626	0.705873	150	150
ANXA2P3	0.106589	0.194212	0.270211	150	135
ANXA2	0.259822	0.00132338	0.00344771	150	150
ANXA3	-0.230366	0.00456774	0.0105348	150	150
ANXA4	0.0630262	0.443549	0.533319	150	150
ANXA5	0.2941	0.000259224	0.000784812	150	150
ANXA6	-0.379145	1.71339e-06	8.11193e-06	150	150
ANXA7	-0.0586664	0.475773	0.564031	150	150
ANXA8L1	0.106864	0.193054	0.268824	150	10
ANXA8L2	0.109045	0.184073	0.258314	150	135
ANXA8	0.160456	0.0498249	0.0855812	150	138
ANXA9	-0.0205851	0.802563	0.848054	150	149
AOAH	-0.321072	6.1753e-05	0.000215087	150	150
AOC2	-0.0474072	0.564559	0.646489	150	150
AOC3	-0.302209	0.000170867	0.000538414	150	150
AOX1	-0.303939	0.000156078	0.000495719	150	150
AOX2P	0.0982332	0.231721	0.312656	150	11
AP1AR	-0.126504	0.122929	0.184067	150	150
AP1B1	-0.0764019	0.352755	0.442642	150	150
AP1G1	-0.575939	1.25214e-14	2.926e-13	150	150
AP1G2	0.126312	0.123504	0.184814	150	150
AP1M1	-0.451157	6.87233e-09	5.16406e-08	150	150
AP1M2	0.30438	0.000152505	0.000485524	150	150
AP1S1	0.399564	4.07752e-07	2.18023e-06	150	150
AP1S2	0.0633135	0.441469	0.53133	150	150
AP1S3	0.364669	4.47721e-06	1.95925e-05	150	150
AP2A1	-0.0450162	0.58438	0.664885	150	150
AP2A2	0.0695878	0.397458	0.487812	150	150
AP2B1	0.359364	6.29382e-06	2.66051e-05	150	150
AP2M1	0.422263	7.35485e-08	4.53371e-07	150	150
AP2S1	0.512048	2.12194e-11	2.56002e-10	150	150
AP3B1	-0.0068806	0.933402	0.950025	150	150
AP3B2	-0.276717	0.000608249	0.00170714	150	150
AP3D1	-0.132185	0.106858	0.163839	150	150
AP3M1	-0.687384	2.63262e-22	3.53425e-20	150	150
AP3M2	-0.51071	2.4399e-11	2.90681e-10	150	150
AP3S1	0.421157	8.01852e-08	4.90353e-07	150	150
AP3S2	0.168563	0.0392097	0.069562	150	150
AP4B1	-0.0641657	0.435334	0.525133	150	150
AP4E1	-0.372888	2.61001e-06	1.19294e-05	150	150
AP4M1	-0.102344	0.212674	0.291079	150	150
AP4S1	0.112437	0.170719	0.242794	150	150
APAF1	-0.209621	0.0100382	0.0210985	150	150
APBA1	-0.358528	6.63706e-06	2.79438e-05	150	150
APBA2	-0.0333494	0.685374	0.751372	150	150
APBA3	0.0415969	0.613269	0.690644	150	150
APBB1IP	-0.156401	0.0559693	0.0943259	150	150
APBB1	-0.145537	0.0755651	0.121907	150	150
APBB2	-0.421712	7.67854e-08	4.71871e-07	150	150
APBB3	0.310941	0.00010758	0.000354634	150	150
APC2	-0.0292364	0.722476	0.781976	150	150
APCDD1L	0.11788	0.150814	0.218746	150	145
APCDD1	-0.438624	1.97447e-08	1.35444e-07	150	150
APCS	-0.048864	0.552641	0.635644	150	39
APC	-0.661885	2.93044e-20	2.36361e-18	150	150
APEH	0.286473	0.000379426	0.00111269	150	150
APEX1	0.30653	0.00013615	0.000438766	150	150
APEX2	0.00353065	0.965797	0.975207	150	150
APH1A	-0.210811	0.00961232	0.0203036	150	150
APH1B	-0.618794	3.20609e-17	1.31417e-15	150	150
API5	0.220171	0.00678365	0.0148983	150	150
APIP	0.499437	7.72486e-11	8.35245e-10	150	150
APITD1	0.183951	0.0242373	0.045798	150	150
APLF	-0.157857	0.0536957	0.0911778	150	150
APLNR	0.0145677	0.85956	0.89388	150	150
APLN	0.237156	0.00347725	0.00825486	150	150
APLP1	-0.152204	0.0629755	0.104366	150	150
APLP2	-0.0420174	0.609683	0.687457	150	150
APOA1BP	0.0617131	0.453122	0.542742	150	150
APOA1	0.336856	2.49817e-05	9.41604e-05	150	150
APOA2	0.293607	0.000265768	0.00080341	150	122
APOA4	0.135099	0.099282	0.153853	150	88
APOA5	0.132677	0.10555	0.16209	150	70
APOB48R	-0.0653083	0.427186	0.51722	150	150
APOBEC1	-0.0867508	0.29116	0.378507	150	78
APOBEC2	-0.0666135	0.417986	0.508111	150	149
APOBEC3A	0.240094	0.00308288	0.00740833	150	150
APOBEC3B	0.14622	0.0741893	0.119959	150	150
APOBEC3C	0.143131	0.0805796	0.128854	150	150
APOBEC3D	0.512877	1.94553e-11	2.36e-10	150	150
APOBEC3F	0.50007	7.24897e-11	7.87622e-10	150	150
APOBEC3G	0.467318	1.65228e-09	1.38287e-08	150	150
APOBEC3H	0.386273	1.04943e-06	5.2037e-06	150	149
APOBEC4	-0.0687934	0.402881	0.493316	150	73
APOB	0.196997	0.0156813	0.031201	150	135
APOC1P1	0.147459	0.0717434	0.11656	150	142
APOC1	0.400462	3.81936e-07	2.05649e-06	150	150
APOC2	0.0658685	0.423223	0.513354	150	149
APOC3	0.140528	0.0863021	0.13651	150	85
APOC4	0.413428	1.4542e-07	8.44261e-07	150	131
APOD	0.103648	0.206873	0.284423	150	150
APOE	0.312395	9.94642e-05	0.000330825	150	150
APOF	-0.0506011	0.538592	0.622455	150	119
APOH	-0.0678249	0.409551	0.499589	150	78
APOL1	-0.0704255	0.391787	0.482301	150	150
APOL2	0.101882	0.214759	0.29335	150	150
APOL3	-0.154199	0.0595612	0.099599	150	150
APOL4	-0.22941	0.00474368	0.0108954	150	150
APOL5	-0.194252	0.0172222	0.0338637	150	50
APOL6	-0.349037	1.20033e-05	4.80491e-05	150	150
APOLD1	-0.0280338	0.733452	0.790817	150	150
APOM	0.180167	0.0273694	0.0509132	150	149
APOOL	-0.135091	0.0993019	0.153872	150	150
APOO	0.312108	0.000101017	0.000335543	150	150
APPBP2	-0.574607	1.48668e-14	3.41034e-13	150	150
APPL1	0.0295816	0.719335	0.779758	150	150
APPL2	-0.454145	5.30947e-09	4.06917e-08	150	150
APP	-0.155727	0.0570504	0.0958813	150	150
APRT	0.410633	1.79691e-07	1.02755e-06	150	150
APTX	0.319353	6.79471e-05	0.000234376	150	150
AQP10	0.153606	0.0605588	0.100972	150	108
AQP11	-0.19831	0.0149876	0.0300037	150	150
AQP12A	-0.214706	0.00832881	0.0178814	150	23
AQP12B	-0.219582	0.00693691	0.0151882	150	60
AQP1	-0.410979	1.7507e-07	1.0037e-06	150	150
AQP2	-0.149251	0.0683226	0.111829	150	131
AQP3	-0.298055	0.000211857	0.000654585	150	150
AQP4	-0.082826	0.313621	0.402706	150	125
AQP5	-0.0547035	0.506133	0.592161	150	150
AQP6	-0.488679	2.23291e-10	2.20895e-09	150	149
AQP7P1	0.121255	0.139382	0.204703	150	140
AQP7P3	0.265285	0.00103488	0.0027623	150	96
AQP7	0.00211287	0.979528	0.984449	150	125
AQP8	-0.0844092	0.304428	0.393123	150	126
AQP9	0.229957	0.00464226	0.0106808	150	150
AQPEP	0.296116	0.000233979	0.000716077	150	150
AQR	-0.235059	0.00378581	0.00890921	150	150
ARAF	0.226634	0.00528961	0.0119869	150	150
ARAP1	0.124038	0.130462	0.193234	150	150
ARAP2	-0.409461	1.96261e-07	1.11624e-06	150	150
ARAP3	0.308912	0.000119945	0.00039146	150	150
ARCN1	-0.116953	0.154073	0.222441	150	150
ARC	0.563019	6.41375e-14	1.30248e-12	150	150
AREG	0.159198	0.0516686	0.0882226	150	135
ARF1	0.293224	0.00027096	0.000817014	150	150
ARF3	0.166367	0.0418778	0.0736358	150	150
ARF4	0.00144345	0.986013	0.989155	150	150
ARF5	0.128848	0.116086	0.175542	150	150
ARF6	0.0293265	0.721656	0.781426	150	150
ARFGAP1	0.438234	2.03905e-08	1.39395e-07	150	150
ARFGAP2	-0.0574932	0.484656	0.572019	150	150
ARFGAP3	-0.523192	6.47611e-12	8.69291e-11	150	150
ARFGEF1	-0.267851	0.000920338	0.00248441	150	150
ARFGEF2	-0.344648	1.56866e-05	6.1489e-05	150	150
ARFIP1	0.32368	5.33591e-05	0.00018821	150	150
ARFIP2	0.3894	8.43298e-07	4.24792e-06	150	150
ARFRP1	0.413391	1.45838e-07	8.46053e-07	150	150
ARG1	-0.062046	0.450684	0.540664	150	119
ARG2	0.403077	3.15385e-07	1.7265e-06	150	150
ARGFXP2	-0.251246	0.00192685	0.00484027	150	114
ARGFX	0.435877	2.47445e-08	1.66655e-07	150	120
ARGLU1	-0.100009	0.223349	0.303406	150	150
ARHGAP10	0.0408852	0.61936	0.695623	150	150
ARHGAP11A	-0.154613	0.0588713	0.0985688	150	150
ARHGAP11B	-0.341002	1.95324e-05	7.51791e-05	150	150
ARHGAP12	-0.422551	7.19083e-08	4.44082e-07	150	150
ARHGAP15	-0.205902	0.0114773	0.0237194	150	150
ARHGAP17	-0.0286315	0.72799	0.786624	150	150
ARHGAP18	-0.0670609	0.414859	0.504986	150	150
ARHGAP19	-0.452295	6.23112e-09	4.70521e-08	150	150
ARHGAP1	-0.410958	1.75342e-07	1.00469e-06	150	150
ARHGAP20	-0.463939	2.23967e-09	1.83607e-08	150	149
ARHGAP21	-0.638089	1.60162e-18	8.36482e-17	150	150
ARHGAP22	0.33101	3.51323e-05	0.000128568	150	150
ARHGAP23	0.107794	0.189187	0.264212	150	150
ARHGAP24	-0.0482437	0.5577	0.640233	150	150
ARHGAP25	-0.149981	0.0669676	0.110034	150	150
ARHGAP26	0.177787	0.0295114	0.054392	150	150
ARHGAP27	-0.36241	5.17968e-06	2.22911e-05	150	150
ARHGAP28	-0.56256	6.78824e-14	1.37574e-12	150	150
ARHGAP29	-0.185873	0.0227681	0.0433578	150	150
ARHGAP30	-0.322447	5.71829e-05	0.000200813	150	150
ARHGAP31	-0.0995407	0.225538	0.305715	150	150
ARHGAP32	-0.548756	3.59235e-13	6.23766e-12	150	150
ARHGAP33	0.343005	1.7321e-05	6.73939e-05	150	150
ARHGAP36	0.0912445	0.266792	0.351881	150	141
ARHGAP39	0.156179	0.0563245	0.0948525	150	150
ARHGAP42	-0.319572	6.71291e-05	0.000231834	150	150
ARHGAP4	0.393454	6.32933e-07	3.25632e-06	150	150
ARHGAP5	-0.314062	9.0862e-05	0.000305259	150	150
ARHGAP6	-0.143565	0.0796563	0.12753	150	150
ARHGAP8	0.587526	2.71889e-15	7.23219e-14	150	150
ARHGAP9	0.0318032	0.699239	0.763185	150	150
ARHGDIA	0.46642	1.79201e-09	1.4917e-08	150	150
ARHGDIB	0.0330267	0.688259	0.753626	150	150
ARHGDIG	0.403728	3.0063e-07	1.65388e-06	150	144
ARHGEF10L	-0.00413933	0.959905	0.97058	150	150
ARHGEF10	-0.153371	0.0609588	0.101529	150	150
ARHGEF11	-0.478798	5.73324e-10	5.23901e-09	150	150
ARHGEF12	-0.362968	4.99728e-06	2.15711e-05	150	150
ARHGEF15	-0.104684	0.202346	0.279429	150	150
ARHGEF16	0.447636	9.28388e-09	6.81488e-08	150	150
ARHGEF17	-0.206427	0.0112634	0.0233547	150	150
ARHGEF18	-0.337619	2.38813e-05	9.03874e-05	150	150
ARHGEF19	0.00317451	0.969246	0.977751	150	150
ARHGEF1	-0.0630296	0.443524	0.533319	150	150
ARHGEF2	-0.357647	7.01771e-06	2.93795e-05	150	150
ARHGEF33	-0.201539	0.0133941	0.0271947	150	150
ARHGEF35	-0.0341747	0.678016	0.745102	150	150
ARHGEF37	-0.098761	0.229211	0.309875	150	150
ARHGEF38	-0.157481	0.0542754	0.0919826	150	55
ARHGEF3	-0.257132	0.00149089	0.00384208	150	150
ARHGEF4	0.0264934	0.74759	0.802219	150	150
ARHGEF5	0.0179814	0.827116	0.868323	150	150
ARHGEF6	-0.068877	0.402308	0.492737	150	150
ARHGEF7	-0.483229	3.76996e-10	3.57058e-09	150	150
ARHGEF9	-0.141211	0.08477	0.134448	150	150
ARID1A	-0.525406	5.08956e-12	6.93978e-11	150	150
ARID1B	-0.594896	9.9677e-16	2.93949e-14	150	150
ARID2	-0.311815	0.000102628	0.000340104	150	150
ARID3A	0.0807579	0.325898	0.415404	150	150
ARID3B	0.304653	0.000150334	0.000479223	150	150
ARID3C	-0.0521149	0.526495	0.611251	150	100
ARID4A	-0.522527	6.95956e-12	9.24383e-11	150	150
ARID4B	-0.510091	2.60201e-11	3.07613e-10	150	150
ARID5A	0.0109811	0.893901	0.919245	150	150
ARID5B	-0.642232	8.18536e-19	4.62519e-17	150	150
ARIH1	-0.521581	7.70847e-12	1.01376e-10	150	150
ARIH2	0.249015	0.00212035	0.00527464	150	150
ARL10	-0.121894	0.137294	0.202037	150	149
ARL11	0.047915	0.560391	0.642468	150	150
ARL13A	-0.18236	0.0255147	0.0478979	150	101
ARL13B	-0.0401764	0.625451	0.700852	150	150
ARL14	0.0277091	0.736425	0.793116	150	87
ARL15	-0.21795	0.00737792	0.0160449	150	150
ARL16	0.468047	1.54669e-09	1.30322e-08	150	150
ARL17A	0.191589	0.0188416	0.0366124	150	150
ARL17B	-0.157645	0.0540221	0.0916233	150	129
ARL1	0.00156797	0.984807	0.988315	150	150
ARL2BP	-0.397918	4.59435e-07	2.42995e-06	150	150
ARL2	0.492528	1.5339e-10	1.56624e-09	150	150
ARL3	-0.244435	0.00257381	0.00628465	150	150
ARL4A	0.26576	0.00101274	0.00271007	150	150
ARL4C	-0.257634	0.00145826	0.00376576	150	150
ARL4D	0.448571	8.57418e-09	6.33109e-08	150	150
ARL5A	-0.0208383	0.800185	0.845945	150	150
ARL5B	-0.0637979	0.437976	0.527793	150	150
ARL5C	0.0420432	0.609463	0.687286	150	119
ARL6IP1	0.0355128	0.666149	0.735126	150	150
ARL6IP4	0.499193	7.91657e-11	8.54588e-10	150	150
ARL6IP5	-0.198974	0.0146467	0.029383	150	150
ARL6IP6	0.26532	0.00103321	0.00275931	150	150
ARL6	0.103844	0.206014	0.283368	150	150
ARL8A	-0.081851	0.319371	0.408817	150	150
ARL8B	-0.239916	0.00310554	0.00745829	150	150
ARL9	-0.0482374	0.557752	0.640233	150	146
ARMC10	0.347077	1.35337e-05	5.3692e-05	150	150
ARMC1	-0.261181	0.00124545	0.00326621	150	150
ARMC2	0.229478	0.00473087	0.0108735	150	150
ARMC3	-0.0603501	0.46318	0.552079	150	146
ARMC4	-0.0228034	0.781793	0.831034	150	145
ARMC5	0.0945285	0.249886	0.333029	150	150
ARMC6	0.179508	0.0279488	0.0518205	150	150
ARMC7	0.221201	0.00652299	0.0143874	150	150
ARMC8	0.20841	0.010488	0.0219402	150	150
ARMC9	-0.116367	0.156161	0.225019	150	150
ARMCX1	0.260853	0.00126385	0.00330986	150	150
ARMCX2	-0.0145793	0.85945	0.893811	150	150
ARMCX3	-0.022576	0.783915	0.832704	150	150
ARMCX5	-0.354062	8.79187e-06	3.61339e-05	150	150
ARMCX6	-0.0754011	0.359116	0.44913	150	150
ARMS2	0.115769	0.158316	0.227533	150	80
ARNT2	-0.105663	0.198135	0.274593	150	150
ARNTL2	0.104266	0.204167	0.281477	150	150
ARNTL	0.152652	0.0621949	0.103245	150	150
ARNT	-0.421173	8.00875e-08	4.90118e-07	150	150
ARPC1A	-0.0914917	0.265492	0.350422	150	150
ARPC1B	0.0115344	0.888589	0.915407	150	150
ARPC2	0.242183	0.00282758	0.00684913	150	150
ARPC3	0.363794	4.73803e-06	2.05674e-05	150	150
ARPC4	0.362982	4.99276e-06	2.15609e-05	150	150
ARPC5L	0.415529	1.23884e-07	7.29482e-07	150	150
ARPC5	0.19215	0.0184899	0.0360306	150	150
ARPM1	0.335533	2.7001e-05	0.000101123	150	150
ARPP19	-0.37693	1.99064e-06	9.30129e-06	150	150
ARPP21	-0.166541	0.0416619	0.0733131	150	79
ARR3	-0.143425	0.0799525	0.127923	150	97
ARRB1	0.230968	0.00445987	0.0103197	150	150
ARRB2	0.295171	0.000245516	0.00074761	150	150
ARRDC1	0.335237	2.74738e-05	0.000102645	150	150
ARRDC2	0.402624	3.26066e-07	1.77719e-06	150	150
ARRDC3	0.101103	0.218301	0.297458	150	150
ARRDC4	-0.580504	6.91005e-15	1.70224e-13	150	150
ARRDC5	-0.0193477	0.814209	0.858131	150	142
ARSA	-0.0184467	0.822715	0.864462	150	150
ARSB	-0.460021	3.1738e-09	2.52931e-08	150	150
ARSD	-0.157175	0.0547514	0.0926402	150	150
ARSE	0.458348	3.6781e-09	2.89886e-08	150	150
ARSF	-0.185531	0.0230234	0.0438106	150	124
ARSG	-0.309037	0.000119147	0.000389237	150	150
ARSH	-0.226085	0.0054039	0.0122105	150	46
ARSI	-0.0215888	0.793147	0.840292	150	150
ARSJ	-0.438964	1.9198e-08	1.32092e-07	150	150
ARSK	-0.148771	0.069226	0.113104	150	150
ART1	-0.259893	0.00131918	0.00343766	150	31
ART3	0.137246	0.0939751	0.146824	150	139
ART4	-0.343595	1.67162e-05	6.52438e-05	150	144
ART5	0.0968377	0.238452	0.320053	150	150
ARTN	0.436498	2.35181e-08	1.59235e-07	150	150
ARV1	0.228234	0.00496845	0.0113504	150	150
ARVCF	-0.227297	0.00515436	0.0117215	150	150
ARX	0.472547	1.02513e-09	8.91938e-09	150	150
AR	-0.425984	5.48692e-08	3.45794e-07	150	146
AS3MT	0.370321	3.09412e-06	1.39302e-05	150	150
ASAH1	-0.624919	1.26659e-17	5.55559e-16	150	150
ASAH2B	-0.114569	0.162704	0.233018	150	125
ASAH2	-0.214255	0.00846902	0.0181513	150	139
ASAM	0.192984	0.017978	0.0351495	150	150
ASAP1IT1	-0.112461	0.17063	0.242718	150	14
ASAP1	-0.548748	3.59579e-13	6.23822e-12	150	150
ASAP2	-0.566978	3.91756e-14	8.27035e-13	150	150
ASAP3	-0.4595	3.3231e-09	2.63778e-08	150	150
ASB10	-0.104405	0.20356	0.280834	150	23
ASB11	-0.17089	0.0365403	0.0654357	150	8
ASB12	0.0825297	0.315361	0.404629	150	143
ASB13	-0.20472	0.011971	0.0246253	150	150
ASB14	-0.0553914	0.500791	0.587423	150	150
ASB15	0.0268609	0.744209	0.799528	150	55
ASB16	-0.369378	3.29243e-06	1.47269e-05	150	149
ASB17	0.19026	0.019698	0.0380806	150	24
ASB18	-0.0358977	0.662751	0.732351	150	63
ASB1	-0.204953	0.0118723	0.0244448	150	150
ASB2	-0.266991	0.000957348	0.00257667	150	150
ASB3	-0.19141	0.0189551	0.0368116	150	150
ASB4	-0.33667	2.52567e-05	9.51252e-05	150	85
ASB5	-0.153441	0.0608395	0.101364	150	71
ASB6	0.208935	0.0102909	0.021573	150	150
ASB7	-0.519759	9.37709e-12	1.22275e-10	150	150
ASB8	-0.538554	1.17297e-12	1.82025e-11	150	150
ASB9	0.242324	0.00281105	0.00681171	150	150
ASCC1	-0.0890438	0.278547	0.364931	150	150
ASCC2	0.297679	0.000215995	0.000666032	150	150
ASCC3	-0.190943	0.0192538	0.0373193	150	150
ASCL1	0.109602	0.181828	0.255756	150	144
ASCL2	0.146675	0.0732818	0.118674	150	150
ASCL3	-0.204461	0.0120815	0.024822	150	30
ASCL4	-0.0393524	0.632565	0.706681	150	101
ASF1A	0.213769	0.00862288	0.0184277	150	150
ASF1B	0.247196	0.00229095	0.00565683	150	150
ASFMR1	-0.307439	0.000129737	0.000419857	150	109
ASGR1	0.286233	0.00038393	0.00112441	150	150
ASGR2	0.251643	0.00189414	0.00476465	150	150
ASH1L	-0.498495	8.49002e-11	9.10595e-10	150	150
ASH2L	0.0679913	0.408401	0.498581	150	150
ASIP	0.186884	0.0220264	0.0421017	150	139
ASL	0.256788	0.00151367	0.00389628	150	150
ASMTL	-0.10037	0.221675	0.301337	150	150
ASMT	0.147663	0.0713468	0.116047	150	134
ASNA1	-0.147819	0.0710446	0.115584	150	150
ASNSD1	-0.179059	0.0283495	0.0524837	150	150
ASNS	0.433513	2.99993e-08	1.99295e-07	150	150
ASPA	-0.368423	3.50563e-06	1.55864e-05	150	149
ASPDH	-0.0657975	0.423724	0.513807	150	103
ASPG	0.258282	0.00141703	0.00366876	150	140
ASPHD1	0.458098	3.75999e-09	2.95874e-08	150	150
ASPHD2	-0.115194	0.160405	0.230055	150	150
ASPH	-0.16275	0.0466037	0.0807532	150	150
ASPM	-0.245789	0.00243138	0.00596402	150	150
ASPN	-0.0423171	0.607133	0.685083	150	149
ASPRV1	-0.314445	8.89868e-05	0.000299613	150	150
ASPSCR1	0.487443	2.51647e-10	2.46629e-09	150	150
ASRGL1	0.298095	0.000211425	0.000653753	150	150
ASS1	0.2683	0.000901514	0.0024392	150	150
ASTE1	-0.228447	0.00492706	0.0112623	150	150
ASTL	-0.0916774	0.264519	0.349506	150	113
ASTN1	-0.244666	0.00254894	0.00622848	150	150
ASTN2	0.167057	0.0410243	0.0723642	150	150
ASXL1	-0.343628	1.66838e-05	6.5146e-05	150	150
ASXL2	-0.54776	4.03979e-13	6.91256e-12	150	150
ASXL3	-0.0908405	0.268924	0.354319	150	144
ASZ1	-0.044355	0.589917	0.670118	150	109
ATAD1	0.17745	0.0298252	0.0548996	150	150
ATAD2B	-0.501012	6.59294e-11	7.22622e-10	150	150
ATAD2	-0.476642	7.01452e-10	6.28636e-09	150	150
ATAD3A	0.538643	1.16126e-12	1.80627e-11	150	150
ATAD3B	0.536523	1.47761e-12	2.23914e-11	150	150
ATAD3C	0.446896	9.88593e-09	7.21183e-08	150	150
ATAD5	-0.0873028	0.288089	0.375246	150	150
ATCAY	0.166711	0.0414508	0.0729906	150	148
ATE1	-0.49793	8.98384e-11	9.57398e-10	150	150
ATF1	0.29652	0.000229198	0.000702306	150	150
ATF2	-0.547142	4.3439e-13	7.36365e-12	150	150
ATF3	0.490878	1.80273e-10	1.82121e-09	150	150
ATF4	0.702482	1.27822e-23	2.13069e-21	150	150
ATF5	0.0562389	0.494252	0.581115	150	150
ATF6B	-0.0465803	0.571377	0.6531	150	150
ATF6	-0.49357	1.38446e-10	1.42668e-09	150	150
ATF7IP2	0.179406	0.0280391	0.0519754	150	150
ATF7IP	-0.177402	0.0298703	0.0549675	150	150
ATF7	-0.67573	2.40494e-21	2.53189e-19	150	150
ATG10	0.578337	9.173e-15	2.18959e-13	150	150
ATG12	0.346631	1.3907e-05	5.49876e-05	150	150
ATG16L1	-0.179741	0.0277422	0.0514965	150	150
ATG16L2	0.227273	0.00515905	0.0117273	150	150
ATG2A	-0.514327	1.6705e-11	2.05378e-10	150	150
ATG2B	-0.585182	3.72145e-15	9.66756e-14	150	150
ATG3	0.233928	0.00396245	0.00927678	150	150
ATG4A	0.395084	5.63368e-07	2.92703e-06	150	150
ATG4B	0.210011	0.00989696	0.0208323	150	150
ATG4C	-0.144476	0.077745	0.124889	150	150
ATG4D	0.364098	4.64579e-06	2.02285e-05	150	150
ATG5	-0.163811	0.0451737	0.0785816	150	150
ATG7	0.0643587	0.433952	0.524048	150	150
ATG9A	-0.480269	4.99168e-10	4.61834e-09	150	150
ATG9B	0.505446	4.20134e-11	4.80225e-10	150	150
ATHL1	0.514025	1.72442e-11	2.11358e-10	150	150
ATIC	0.305263	0.000145578	0.000465399	150	150
ATL1	-0.164502	0.0442623	0.0772987	150	150
ATL2	-0.0130447	0.874115	0.904825	150	150
ATL3	-0.172495	0.0347891	0.0627321	150	150
ATMIN	-0.138129	0.0918613	0.144097	150	150
ATM	-0.420618	8.36255e-08	5.09212e-07	150	150
ATN1	0.0616182	0.453818	0.543316	150	150
ATOH1	0.251059	0.00194245	0.00487514	150	103
ATOH7	-0.176792	0.0304483	0.0559024	150	141
ATOH8	-0.213481	0.00871507	0.0185949	150	150
ATOX1	0.265662	0.00101723	0.00272101	150	150
ATP10A	-0.105118	0.200472	0.277285	150	150
ATP10B	-0.10203	0.214089	0.292595	150	140
ATP10D	-0.519366	9.78073e-12	1.27124e-10	150	150
ATP11A	-0.264594	0.00106785	0.00284311	150	150
ATP11B	-0.450505	7.26804e-09	5.42877e-08	150	150
ATP11C	-0.264306	0.00108191	0.00287594	150	150
ATP12A	0.266599	0.000974665	0.002618	150	150
ATP13A1	0.29997	0.000191939	0.000598776	150	150
ATP13A2	-0.167614	0.0403447	0.0713037	150	150
ATP13A3	0.209855	0.00995306	0.0209283	150	150
ATP13A4	-0.155778	0.0569674	0.095766	150	131
ATP13A5	-0.00316189	0.969368	0.977822	150	80
ATP1A1	0.0511748	0.533991	0.618066	150	150
ATP1A2	-0.209972	0.00991094	0.0208573	150	148
ATP1A3	0.25558	0.0015961	0.00408458	150	150
ATP1A4	0.237618	0.00341237	0.00812107	150	141
ATP1B1	-0.268084	0.00091052	0.00246157	150	150
ATP1B2	0.10333	0.208279	0.286003	150	150
ATP1B3	0.0855691	0.297807	0.385744	150	150
ATP1B4	-0.197123	0.0156132	0.0310912	150	16
ATP2A1	-0.158642	0.0525009	0.0894071	150	150
ATP2A2	-0.168516	0.0392652	0.069642	150	150
ATP2A3	-0.125594	0.12567	0.187441	150	150
ATP2B1	-0.530738	2.82819e-12	4.06702e-11	150	150
ATP2B2	-0.221801	0.00637513	0.0140892	150	147
ATP2B3	-0.0909342	0.268428	0.35376	150	149
ATP2B4	-0.272709	0.000734732	0.00202995	150	150
ATP2C1	-0.238573	0.00328172	0.00783438	150	150
ATP2C2	0.0286353	0.727955	0.786624	150	149
ATP4A	-0.147119	0.0724077	0.117439	150	148
ATP4B	-0.030887	0.707503	0.770228	150	68
ATP5A1	0.0143968	0.861191	0.895148	150	150
ATP5B	0.298082	0.000211568	0.00065403	150	150
ATP5C1	0.706741	5.26008e-24	9.47904e-22	150	150
ATP5D	0.712676	1.48569e-24	3.26574e-22	150	150
ATP5EP2	0.32378	5.30581e-05	0.000187281	150	150
ATP5E	0.336406	2.56511e-05	9.65198e-05	150	150
ATP5F1	0.445485	1.11383e-08	8.06661e-08	150	150
ATP5G1	0.587509	2.72505e-15	7.23894e-14	150	150
ATP5G2	0.509108	2.88142e-11	3.38245e-10	150	150
ATP5G3	0.336366	2.57122e-05	9.66951e-05	150	150
ATP5H	0.771911	6.47048e-31	8.6286e-28	150	150
ATP5I	0.759975	1.73645e-29	1.73671e-26	150	150
ATP5J2	0.62603	1.0679e-17	4.80028e-16	150	150
ATP5J	0.581107	6.38394e-15	1.59026e-13	150	150
ATP5L2	0.0263668	0.748756	0.803291	150	83
ATP5L	0.670289	6.52818e-21	6.35945e-19	150	150
ATP5O	0.557606	1.24533e-13	2.36035e-12	150	150
ATP5SL	0.0341364	0.678356	0.745258	150	150
ATP5S	0.206716	0.0111474	0.0231573	150	150
ATP6AP1L	0.00187835	0.9818	0.986138	150	150
ATP6AP1	0.189203	0.0204031	0.0393257	150	150
ATP6AP2	-0.290995	0.000303098	0.000905987	150	150
ATP6V0A1	-0.235653	0.00369599	0.00871724	150	150
ATP6V0A2	-0.26819	0.000906112	0.00245064	150	150
ATP6V0A4	-0.0402642	0.624696	0.700229	150	150
ATP6V0B	0.600985	4.26682e-16	1.36997e-14	150	150
ATP6V0C	0.260538	0.00128177	0.00335153	150	150
ATP6V0D1	-0.155621	0.0572213	0.0961202	150	150
ATP6V0D2	0.034959	0.67105	0.739194	150	149
ATP6V0E1	0.548305	3.78863e-13	6.53874e-12	150	150
ATP6V0E2	0.338022	2.33189e-05	8.84093e-05	150	150
ATP6V1A	-0.167846	0.040065	0.0708836	150	150
ATP6V1B1	-0.316376	8.00701e-05	0.000272111	150	150
ATP6V1B2	-0.0672873	0.413282	0.503464	150	150
ATP6V1C1	-0.180144	0.0273891	0.0509404	150	150
ATP6V1C2	0.471777	1.10041e-09	9.52466e-09	150	150
ATP6V1D	0.287362	0.00036314	0.00107042	150	150
ATP6V1E1	0.00303312	0.970615	0.978686	150	150
ATP6V1E2	-0.039412	0.632049	0.706306	150	150
ATP6V1F	0.66952	7.5046e-21	6.98207e-19	150	150
ATP6V1G1	0.333955	2.96127e-05	0.000110019	150	150
ATP6V1G2	0.0283005	0.731013	0.78891	150	150
ATP6V1G3	0.0676813	0.410546	0.500497	150	34
ATP6V1H	-0.115097	0.16076	0.230531	150	150
ATP7A	-0.729658	3.3198e-26	1.09538e-23	150	150
ATP7B	-0.439669	1.81111e-08	1.25355e-07	150	150
ATP8A1	-0.494827	1.22296e-10	1.27477e-09	150	150
ATP8A2	-0.343546	1.67662e-05	6.54259e-05	150	150
ATP8B1	0.0415897	0.61333	0.690661	150	150
ATP8B2	-0.0835273	0.309527	0.398703	150	150
ATP8B3	-0.208744	0.0103623	0.0217089	150	150
ATP8B4	-0.221247	0.00651143	0.0143651	150	150
ATP8B5P	0.0381342	0.643144	0.715506	150	150
ATP9A	-0.213996	0.00855062	0.0183026	150	150
ATP9B	-0.636598	2.03439e-18	1.04343e-16	150	150
ATPAF1	0.588277	2.45753e-15	6.58072e-14	150	150
ATPAF2	0.546545	4.65846e-13	7.84371e-12	150	150
ATPBD4	0.252105	0.0018567	0.00468166	150	150
ATPIF1	0.772236	5.89999e-31	8.42983e-28	150	150
ATRIP	0.301946	0.000173227	0.000544993	150	150
ATRNL1	-0.0966664	0.239287	0.320937	150	150
ATRN	-0.708345	3.7488e-24	7.3517e-22	150	150
ATRX	-0.304769	0.000149421	0.000476618	150	150
ATR	-0.630621	5.23736e-18	2.47667e-16	150	150
ATXN10	-0.418574	9.80023e-08	5.87632e-07	150	150
ATXN1L	-0.711626	1.86229e-24	4.04907e-22	150	150
ATXN1	-0.572596	1.92388e-14	4.3435e-13	150	150
ATXN2L	0.287035	0.00036906	0.00108563	150	150
ATXN2	-0.427428	4.8924e-08	3.11466e-07	150	150
ATXN3L	-0.249208	0.00210289	0.00523576	150	74
ATXN3	0.111479	0.174418	0.247	150	150
ATXN7L1	0.264968	0.0010499	0.00279865	150	150
ATXN7L2	0.25085	0.00195994	0.00491718	150	150
ATXN7L3B	-0.344809	1.55343e-05	6.09279e-05	150	150
ATXN7L3	-0.226129	0.00539459	0.0121971	150	150
ATXN7	-0.420015	8.76465e-08	5.31592e-07	150	150
ATXN8OS	-0.192444	0.018308	0.0357143	150	7
AUH	0.329597	3.81107e-05	0.000138303	150	150
AUP1	0.671289	5.4422e-21	5.36258e-19	150	150
AURKAIP1	0.673284	3.77791e-21	3.79746e-19	150	150
AURKAPS1	0.579797	7.58057e-15	1.8492e-13	150	150
AURKA	0.376954	1.98742e-06	9.29058e-06	150	150
AURKB	0.658589	5.21125e-20	3.99389e-18	150	150
AURKC	0.122548	0.135181	0.199368	150	150
AUTS2	-0.0664362	0.419229	0.509283	150	150
AVEN	-0.0848832	0.301711	0.390143	150	150
AVIL	-0.187743	0.0214122	0.0410531	150	150
AVL9	-0.259759	0.00132707	0.00345598	150	150
AVPI1	0.238209	0.00333098	0.00794156	150	150
AVPR1A	-0.309769	0.000114568	0.000375688	150	141
AVPR1B	-0.117833	0.150976	0.218934	150	103
AVPR2	-0.0627674	0.445426	0.535158	150	149
AVP	0.351375	1.03911e-05	4.20501e-05	150	113
AWAT1	-0.326253	4.61346e-05	0.00016485	150	56
AWAT2	-0.344093	1.62214e-05	6.34735e-05	150	123
AXIN1	-0.00353658	0.96574	0.975207	150	150
AXIN2	-0.0689882	0.401547	0.492015	150	150
AXL	-0.126933	0.121654	0.182444	150	150
AZGP1	-0.00786104	0.923939	0.94264	150	125
AZI1	0.442123	1.47685e-08	1.04276e-07	150	150
AZI2	-0.29888	0.000203053	0.00063001	150	150
AZIN1	-0.303942	0.000156059	0.000495719	150	150
AZU1	0.205633	0.0115878	0.0239354	150	116
B2M	-0.165768	0.0426316	0.0747969	150	150
B3GALNT1	-0.196649	0.0158696	0.0315107	150	150
B3GALNT2	-0.391581	7.22985e-07	3.68362e-06	150	150
B3GALT1	-0.0290473	0.724198	0.783627	150	145
B3GALT2	-0.274882	0.000663435	0.00184932	150	144
B3GALT4	-0.108658	0.185645	0.260124	150	150
B3GALT5	-0.250623	0.00197916	0.00495733	150	150
B3GALT6	0.354412	8.60152e-06	3.54171e-05	150	150
B3GALTL	-0.360025	6.03434e-06	2.56383e-05	150	150
B3GAT1	0.409575	1.94583e-07	1.10784e-06	150	150
B3GAT2	-0.602657	3.36904e-16	1.1084e-14	150	150
B3GAT3	0.378702	1.76575e-06	8.33814e-06	150	150
B3GNT1	-0.00743919	0.928009	0.945787	150	150
B3GNT2	-0.246894	0.00232046	0.00571838	150	150
B3GNT3	-0.137577	0.0931795	0.145763	150	146
B3GNT4	0.0799658	0.330681	0.420269	150	150
B3GNT5	0.25067	0.00197518	0.0049486	150	150
B3GNT6	-0.187726	0.021424	0.041068	150	46
B3GNT7	0.389848	8.17133e-07	4.1286e-06	150	150
B3GNT8	-0.346153	1.43178e-05	5.64888e-05	150	150
B3GNT9	-0.449585	7.86356e-09	5.84087e-08	150	150
B3GNTL1	0.184668	0.0236799	0.0448836	150	150
B4GALNT1	-0.425615	5.64948e-08	3.55031e-07	150	150
B4GALNT2	0.212289	0.00910597	0.0193341	150	145
B4GALNT3	-0.0013488	0.98693	0.989751	150	150
B4GALNT4	0.342053	1.83413e-05	7.09358e-05	150	150
B4GALT1	-0.275052	0.000658124	0.00183502	150	150
B4GALT2	0.286358	0.000381576	0.0011185	150	150
B4GALT3	-0.106398	0.195014	0.271044	150	150
B4GALT4	0.214385	0.00842856	0.0180742	150	150
B4GALT5	-0.598176	6.32476e-16	1.94637e-14	150	150
B4GALT6	0.0847108	0.302697	0.391186	150	150
B4GALT7	0.578925	8.4964e-15	2.04017e-13	150	150
B9D1	0.486868	2.66019e-10	2.59569e-09	150	150
B9D2	-0.190828	0.0193281	0.0374451	150	150
BAALC	0.0354106	0.667052	0.735762	150	150
BAAT	-0.0879953	0.284268	0.371405	150	129
BACE1	-0.0811456	0.323573	0.412953	150	150
BACE2	-0.135412	0.0984949	0.152826	150	150
BACH1	-0.664599	1.81376e-20	1.53083e-18	150	150
BACH2	-0.383031	1.31349e-06	6.37865e-06	150	150
BAD	0.21262	0.00899588	0.0191288	150	150
BAG1	0.269252	0.000862825	0.00234594	150	150
BAG2	-0.334839	2.81226e-05	0.00010499	150	150
BAG3	-0.412246	1.59075e-07	9.17263e-07	150	150
BAG4	-0.340293	2.03768e-05	7.81435e-05	150	150
BAG5	-0.34699	1.36056e-05	5.39239e-05	150	150
BAGE2	-0.45386	5.44221e-09	4.15816e-08	150	126
BAGE	-0.0504596	0.539729	0.623517	150	57
BAHCC1	-0.301578	0.000176575	0.000554305	150	150
BAHD1	-0.381417	1.46736e-06	7.04382e-06	150	150
BAI1	0.103637	0.206922	0.284471	150	150
BAI2	-0.0256011	0.755819	0.80931	150	150
BAI3	-0.163324	0.045826	0.0795847	150	133
BAIAP2L1	0.195864	0.0163019	0.0322667	150	150
BAIAP2L2	0.245091	0.00250388	0.00612813	150	150
BAIAP2	0.319385	6.78263e-05	0.000234	150	150
BAIAP3	-0.212957	0.00888505	0.0189193	150	150
BAK1	0.228862	0.00484726	0.0111065	150	150
BAMBI	-0.0118303	0.88575	0.913549	150	150
BANF1	0.569567	2.82746e-14	6.16768e-13	150	150
BANF2	0.0837855	0.308028	0.396978	150	24
BANK1	-0.358198	6.77721e-06	2.8456e-05	150	150
BANP	-0.129428	0.114439	0.173576	150	150
BAP1	0.143713	0.0793426	0.127079	150	150
BARD1	-0.519827	9.30957e-12	1.21474e-10	150	150
BARHL1	0.205162	0.0117842	0.0242985	150	49
BARHL2	0.445924	1.07333e-08	7.79586e-08	150	108
BARX1	0.21708	0.00762302	0.0165204	150	150
BARX2	-0.35709	7.26941e-06	3.0357e-05	150	149
BASE	0.0654752	0.426003	0.516131	150	10
BASP1	0.325063	4.93531e-05	0.000175442	150	150
BAT1	0.547128	4.35116e-13	7.3697e-12	150	150
BAT2L1	-0.400771	3.73432e-07	2.0145e-06	150	150
BAT2L2	-0.435125	2.63109e-08	1.76196e-07	150	150
BAT2	-0.301527	0.000177047	0.000555701	150	150
BAT3	0.17998	0.0275328	0.0511744	150	150
BAT4	0.0124959	0.879369	0.90881	150	150
BAT5	-0.520307	8.84159e-12	1.15669e-10	150	150
BATF2	-0.0163333	0.842747	0.880377	150	150
BATF3	0.244694	0.00254598	0.00622278	150	150
BATF	0.0689621	0.401726	0.492174	150	150
BAX	0.400035	3.93997e-07	2.11517e-06	150	150
BAZ1A	-0.0694404	0.398461	0.488953	150	150
BAZ1B	-0.377655	1.89555e-06	8.90271e-06	150	150
BAZ2A	-0.444562	1.20392e-08	8.65639e-08	150	150
BAZ2B	-0.436303	2.38966e-08	1.6127e-07	150	150
BBC3	0.563496	6.04585e-14	1.23656e-12	150	150
BBOX1	-0.207795	0.0107236	0.0223815	150	128
BBS10	-0.611129	9.96438e-17	3.63718e-15	150	150
BBS12	-0.382529	1.35964e-06	6.58044e-06	150	150
BBS1	-0.152747	0.06203	0.103005	150	150
BBS2	-0.468092	1.54028e-09	1.29892e-08	150	150
BBS4	-0.518691	1.05132e-11	1.35008e-10	150	150
BBS5	-0.542737	7.25575e-13	1.18286e-11	150	150
BBS7	-0.0225918	0.783767	0.832592	150	150
BBS9	-0.0865263	0.292416	0.379743	150	150
BBX	-0.506849	3.63817e-11	4.20175e-10	150	150
BCAM	-0.0774628	0.346089	0.436111	150	150
BCAN	-0.151712	0.0638417	0.105531	150	150
BCAP29	-0.382303	1.38086e-06	6.67828e-06	150	150
BCAP31	0.336375	2.56979e-05	9.66595e-05	150	150
BCAR1	0.0874131	0.287479	0.37464	150	150
BCAR3	-0.146065	0.0744983	0.12038	150	150
BCAR4	0.309389	0.000116923	0.000382783	150	70
BCAS1	-0.221697	0.00640054	0.0141423	150	150
BCAS2	0.611079	1.00376e-16	3.65724e-15	150	150
BCAS3	-0.400201	3.89282e-07	2.09211e-06	150	150
BCAS4	0.362756	5.06583e-06	2.18435e-05	150	150
BCAT1	0.516255	1.3625e-11	1.71087e-10	150	150
BCAT2	-0.140423	0.0865392	0.13684	150	150
BCCIP	0.40785	2.21418e-07	1.25043e-06	150	150
BCDIN3D	-0.326087	4.65694e-05	0.000166255	150	150
BCHE	-0.0776778	0.344748	0.434805	150	138
BCKDHA	-0.391362	7.34325e-07	3.73568e-06	150	150
BCKDHB	-0.550145	3.04834e-13	5.34408e-12	150	150
BCKDK	0.162769	0.0465773	0.0807214	150	150
BCL10	0.379493	1.67332e-06	7.94372e-06	150	150
BCL11A	0.28544	0.000399191	0.0011648	150	150
BCL11B	0.0279315	0.734388	0.791485	150	150
BCL2A1	0.113139	0.168047	0.239675	150	150
BCL2L10	0.134859	0.0998894	0.154677	150	140
BCL2L11	-0.216858	0.00768668	0.0166403	150	150
BCL2L12	0.296801	0.000225926	0.000693022	150	150
BCL2L13	-0.0636834	0.4388	0.528627	150	150
BCL2L14	0.0280914	0.732925	0.790432	150	150
BCL2L15	-0.201466	0.0134282	0.0272502	150	150
BCL2L1	0.125331	0.126469	0.188423	150	150
BCL2L2	-0.118479	0.148734	0.216231	150	150
BCL2	-0.388293	9.11401e-07	4.56454e-06	150	150
BCL3	-0.0813026	0.322635	0.411955	150	150
BCL6B	-0.270873	0.000800417	0.00219263	150	150
BCL6	0.01822	0.824859	0.866351	150	150
BCL7A	-0.434779	2.70651e-08	1.80983e-07	150	150
BCL7B	0.33213	3.29278e-05	0.000121299	150	150
BCL7C	0.164179	0.0446856	0.0778793	150	150
BCL8	-0.408827	2.0582e-07	1.16695e-06	150	144
BCL9L	0.0660661	0.42183	0.511913	150	150
BCL9	-0.0658049	0.423672	0.513805	150	150
BCLAF1	-0.541469	8.39909e-13	1.35162e-11	150	150
BCMO1	-0.0963945	0.240617	0.322505	150	108
BCO2	-0.214159	0.00849941	0.0182086	150	149
BCORL1	-0.234505	0.00387139	0.00908913	150	150
BCORL2	0.0053833	0.947871	0.961913	150	147
BCOR	-0.319546	6.72251e-05	0.000232126	150	150
BCR	-0.290924	0.000304178	0.000908807	150	150
BCS1L	0.223338	0.00601017	0.0133728	150	150
BDH1	0.174505	0.032698	0.0594914	150	150
BDH2	0.230885	0.00447458	0.0103498	150	150
BDKRB1	-0.000868795	0.991581	0.993469	150	149
BDKRB2	0.0472304	0.566013	0.647857	150	149
BDNFOS	-0.194098	0.0173125	0.0340211	150	150
BDNF	0.340554	2.00617e-05	7.70237e-05	150	146
BDP1	-0.302702	0.000166528	0.000526209	150	150
BEAN	-0.241712	0.00288332	0.00697316	150	150
BECN1	0.188408	0.0209474	0.0402546	150	150
BEGAIN	0.169842	0.0377234	0.0672423	150	150
BEND2	0.070284	0.392742	0.48309	150	77
BEND3	0.0770506	0.34867	0.43862	150	150
BEND4	-0.197087	0.0156325	0.0311234	150	149
BEND5	0.0312404	0.704312	0.767539	150	150
BEND6	-0.440986	1.62362e-08	1.13637e-07	150	150
BEND7	0.000242826	0.997647	0.998077	150	150
BEST1	-0.0902133	0.272257	0.358169	150	150
BEST2	0.0832485	0.31115	0.400355	150	119
BEST3	-0.0660676	0.421819	0.511913	150	117
BEST4	0.346555	1.39713e-05	5.52197e-05	150	147
BET1L	-0.170383	0.0371085	0.0662752	150	150
BET1	0.349134	1.19316e-05	4.77814e-05	150	150
BET3L	-0.393875	6.14244e-07	3.16505e-06	150	133
BEX1	0.271143	0.000790411	0.0021697	150	150
BEX2	0.190654	0.019441	0.0376419	150	150
BEX4	0.33906	2.19278e-05	8.3515e-05	150	150
BEX5	0.290608	0.000309034	0.000922353	150	149
BEYLA	0.120348	0.142385	0.208501	150	5
BFAR	-0.161678	0.0480868	0.0829779	150	150
BFSP1	-0.183112	0.0249033	0.0468707	150	150
BFSP2	0.323946	5.25636e-05	0.000185765	150	148
BGLAP	0.503448	5.1512e-11	5.76283e-10	150	150
BGN	0.099517	0.225649	0.305803	150	150
BHLHA15	-0.358246	6.75654e-06	2.83871e-05	150	143
BHLHB9	0.113129	0.168088	0.239716	150	150
BHLHE22	-0.112736	0.169576	0.241529	150	148
BHLHE23	0.300847	0.000183419	0.000573809	150	110
BHLHE40	-0.000414234	0.995986	0.996783	150	150
BHLHE41	-0.0637836	0.438079	0.527885	150	150
BHMT2	0.338296	2.29442e-05	8.71042e-05	150	150
BHMT	0.130642	0.111051	0.169254	150	147
BICC1	-0.336937	2.48623e-05	9.3781e-05	150	148
BICD1	0.11576	0.158346	0.227543	150	150
BICD2	-0.431757	3.4582e-08	2.26876e-07	150	150
BID	0.136495	0.0958069	0.149266	150	150
BIK	0.501291	6.41003e-11	7.04504e-10	150	150
BIN1	-0.27112	0.000791285	0.0021712	150	150
BIN2	0.0343855	0.67614	0.743613	150	150
BIN3	0.485653	2.98988e-10	2.892e-09	150	150
BIRC2	-0.373103	2.57285e-06	1.17836e-05	150	150
BIRC3	-0.153699	0.0604028	0.100796	150	150
BIRC5	0.627616	8.36054e-18	3.80082e-16	150	150
BIRC6	-0.463479	2.33365e-09	1.90375e-08	150	150
BIRC7	0.125535	0.125849	0.187639	150	150
BIRC8	0.126412	0.123204	0.184409	150	34
BIVM	-0.0946845	0.249102	0.332252	150	150
BLCAP	-0.0526489	0.522261	0.607212	150	150
BLID	-0.0561708	0.494776	0.581653	150	9
BLK	-0.161693	0.048066	0.0829551	150	148
BLMH	0.34758	1.31241e-05	5.21912e-05	150	150
BLM	0.0774655	0.346073	0.436111	150	150
BLNK	-0.21506	0.00822002	0.0176782	150	150
BLOC1S1	0.577586	1.01154e-14	2.40021e-13	150	150
BLOC1S2	0.502202	5.84579e-11	6.46756e-10	150	150
BLOC1S3	-0.138467	0.0910593	0.143118	150	150
BLVRA	-0.0285253	0.728959	0.787501	150	150
BLVRB	0.271989	0.000759881	0.00209192	150	150
BLZF1	-0.567112	3.85208e-14	8.14516e-13	150	150
BMF	-0.570403	2.54341e-14	5.5602e-13	150	150
BMI1	-0.527804	3.91243e-12	5.48042e-11	150	150
BMP10	-0.134408	0.101041	0.156191	150	68
BMP15	-0.218703	0.00717137	0.0156552	150	39
BMP1	0.061769	0.452712	0.542446	150	150
BMP2K	-0.0765992	0.351509	0.441549	150	150
BMP2	0.151553	0.0641244	0.105937	150	150
BMP3	-0.245087	0.00250433	0.00612847	150	111
BMP4	0.190171	0.0197564	0.0381823	150	150
BMP5	-0.0124182	0.880114	0.90925	150	93
BMP6	-0.30586	0.00014106	0.000452182	150	150
BMP7	0.163906	0.0450476	0.0784168	150	150
BMP8A	-0.127813	0.11907	0.179204	150	150
BMP8B	-0.137595	0.0931345	0.145704	150	150
BMPER	0.15823	0.0531253	0.0903167	150	148
BMPR1A	0.227379	0.0051378	0.0116865	150	150
BMPR1B	-0.253359	0.00175851	0.00445541	150	150
BMPR2	-0.419359	9.22239e-08	5.56319e-07	150	150
BMS1P4	-0.504916	4.43533e-11	5.05238e-10	150	150
BMS1P5	-0.188083	0.0211734	0.0406265	150	150
BMS1	0.31124	0.000105864	0.000349612	150	150
BMX	-0.0763714	0.352948	0.442773	150	141
BNC1	-0.329036	3.93581e-05	0.000142339	150	149
BNC2	-0.554412	1.83206e-13	3.34367e-12	150	150
BNIP1	0.466866	1.72126e-09	1.4346e-08	150	150
BNIP2	-0.432916	3.14886e-08	2.07945e-07	150	150
BNIP3L	-0.0425823	0.604879	0.683196	150	150
BNIP3	0.459182	3.41766e-09	2.70318e-08	150	150
BNIPL	0.115621	0.158851	0.22817	150	150
BOC	-0.0974031	0.235708	0.317052	150	150
BOD1L	-0.388858	8.75989e-07	4.39819e-06	150	150
BOD1	0.519053	1.01144e-11	1.30712e-10	150	150
BOK	0.0122427	0.881796	0.910566	150	150
BOLA1	-0.0186391	0.820897	0.863232	150	150
BOLA2	0.514362	1.66433e-11	2.04755e-10	150	150
BOLA3	0.589816	1.99619e-15	5.49405e-14	150	150
BOLL	0.0640163	0.436406	0.526186	150	120
BOP1	0.151749	0.0637758	0.105457	150	150
BPESC1	-0.00741961	0.928198	0.945905	150	49
BPGM	-0.00299528	0.970981	0.97886	150	150
BPHL	-0.297934	0.000213183	0.000658071	150	150
BPIL1	0.026577	0.74682	0.801641	150	51
BPIL2	-0.181455	0.0262662	0.0490939	150	66
BPI	-0.165542	0.0429192	0.075229	150	137
BPNT1	0.0283343	0.730704	0.788704	150	150
BPTF	-0.401733	3.48074e-07	1.88635e-06	150	150
BPY2	-0.0121061	0.883106	0.911577	150	11
BRAF	-0.0231715	0.778361	0.827994	150	150
BRAP	-0.132848	0.105097	0.161488	150	150
BRCA1	-0.0823444	0.316453	0.405587	150	150
BRCA2	-0.483731	3.59382e-10	3.4163e-09	150	150
BRCC3	0.166961	0.0411424	0.0725212	150	150
BRD1	-0.477594	6.41771e-10	5.79825e-09	150	150
BRD2	-0.40626	2.49265e-07	1.39042e-06	150	150
BRD3	-0.290949	0.000303802	0.000907956	150	150
BRD4	-0.392169	6.93473e-07	3.54227e-06	150	150
BRD7P3	0.036864	0.65425	0.724919	150	115
BRD7	-0.0554657	0.500216	0.586817	150	150
BRD8	-0.0153267	0.852324	0.888017	150	150
BRD9	0.38145	1.46407e-06	7.02973e-06	150	150
BRDT	0.179318	0.0281172	0.0521057	150	147
BREA2	0.302753	0.000166082	0.000525074	150	150
BRE	0.171656	0.0356962	0.0641365	150	150
BRF1	0.0778667	0.343573	0.43354	150	150
BRF2	-0.171507	0.0358583	0.0643584	150	150
BRI3BP	0.32915	3.91029e-05	0.000141545	150	150
BRI3	0.419104	9.40617e-08	5.6621e-07	150	150
BRIP1	-0.436513	2.34889e-08	1.59109e-07	150	150
BRIX1	0.545756	5.10907e-13	8.55202e-12	150	150
BRMS1L	0.0310705	0.705845	0.768828	150	150
BRMS1	0.55842	1.12794e-13	2.16529e-12	150	150
BRP44L	0.151843	0.0636104	0.105209	150	150
BRP44	0.0121633	0.882557	0.911163	150	150
BRPF1	-0.279951	0.000521136	0.00148304	150	150
BRPF3	-0.572702	1.89804e-14	4.29485e-13	150	150
BRS3	-0.0677344	0.410178	0.500262	150	47
BRSK1	-0.0867725	0.29104	0.378374	150	150
BRSK2	0.436775	2.29894e-08	1.55989e-07	150	150
BRWD1	-0.413136	1.48683e-07	8.61563e-07	150	150
BRWD3	-0.0554884	0.50004	0.58668	150	150
BSCL2	0.165446	0.0430411	0.0754229	150	150
BSDC1	-0.223279	0.00602383	0.0134002	150	150
BSG	0.404559	2.82756e-07	1.56502e-06	150	150
BSND	0.0978498	0.233557	0.314687	150	143
BSN	-0.503489	5.12957e-11	5.74506e-10	150	150
BSPRY	-0.171011	0.036406	0.0652418	150	150
BST1	-0.420404	8.50335e-08	5.16842e-07	150	150
BST2	0.224311	0.00578878	0.0129508	150	150
BSX	0.281581	0.000481739	0.00138174	150	30
BTAF1	-0.49168	1.66685e-10	1.69249e-09	150	150
BTBD10	-0.155423	0.0575425	0.0966027	150	150
BTBD11	0.151948	0.0634249	0.104941	150	150
BTBD12	-0.0437661	0.594868	0.674517	150	150
BTBD16	0.0330621	0.687943	0.753362	150	78
BTBD17	-0.238607	0.00327711	0.00782432	150	135
BTBD18	-0.100762	0.219869	0.299288	150	147
BTBD19	-0.0838067	0.307906	0.396922	150	149
BTBD1	-0.0748755	0.362484	0.452551	150	150
BTBD2	0.0976647	0.234447	0.315694	150	150
BTBD3	-0.610892	1.03159e-16	3.75179e-15	150	150
BTBD6	0.0986437	0.229767	0.310501	150	150
BTBD7	-0.437903	2.09544e-08	1.42909e-07	150	150
BTBD8	-0.525365	5.11206e-12	6.9657e-11	150	141
BTBD9	-0.625563	1.14742e-17	5.12316e-16	150	150
BTC	-0.483113	3.8119e-10	3.60518e-09	150	97
BTD	-0.241276	0.00293596	0.00708592	150	150
BTF3L1	0.0517906	0.529075	0.613654	150	14
BTF3L4	0.409114	2.0143e-07	1.14336e-06	150	150
BTF3	0.543824	6.39754e-13	1.05586e-11	150	150
BTG1	0.0205197	0.803177	0.848568	150	150
BTG2	-0.141406	0.0843371	0.133853	150	150
BTG3	0.273565	0.000705836	0.00195904	150	150
BTG4	0.193628	0.0175905	0.0344693	150	98
BTK	-0.0523355	0.524744	0.609692	150	150
BTLA	0.251245	0.00192691	0.00484027	150	148
BTN1A1	0.206542	0.0112171	0.0232755	150	148
BTN2A1	-0.293376	0.000268894	0.000811754	150	150
BTN2A2	-0.21195	0.00922027	0.0195498	150	150
BTN2A3	-0.384094	1.22061e-06	5.9711e-06	150	150
BTN3A1	-0.349826	1.14348e-05	4.59945e-05	150	150
BTN3A2	-0.256512	0.00153215	0.00393776	150	150
BTN3A3	-0.369612	3.24206e-06	1.45373e-05	150	150
BTNL2	-0.146085	0.0744579	0.120325	150	83
BTNL3	-0.110302	0.179041	0.252528	150	78
BTNL8	-0.00530053	0.948671	0.962311	150	127
BTNL9	-0.3076	0.000128635	0.000416749	150	150
BTRC	-0.467971	1.55731e-09	1.31051e-08	150	150
BUB1B	-0.213517	0.00870339	0.0185799	150	150
BUB1	0.0953165	0.245942	0.328607	150	150
BUB3	0.111793	0.173199	0.245604	150	150
BUD13	0.145273	0.0761018	0.122625	150	150
BUD31	0.559231	1.02171e-13	1.98613e-12	150	150
BVES	-0.570511	2.50882e-14	5.50262e-13	150	150
BYSL	0.169759	0.0378182	0.0673922	150	150
BZRAP1	-0.131077	0.109856	0.167681	150	150
BZW1	0.00053817	0.994785	0.995781	150	150
BZW2	0.38326	1.29293e-06	6.29718e-06	150	150
C10orf105	-0.243061	0.00272605	0.00662245	150	149
C10orf107	-0.0684213	0.405436	0.495535	150	104
C10orf108	-0.106604	0.194147	0.27014	150	142
C10orf10	-0.23196	0.00428723	0.00995443	150	150
C10orf110	0.124631	0.128618	0.190969	150	150
C10orf111	-0.010511	0.898419	0.923155	150	150
C10orf113	0.0890914	0.278289	0.364676	150	9
C10orf114	0.365893	4.13543e-06	1.82044e-05	150	150
C10orf116	0.113717	0.165873	0.236963	150	150
C10orf118	-0.603339	3.05865e-16	1.02123e-14	150	150
C10orf119	-0.293199	0.000271307	0.000817806	150	150
C10orf11	0.0242789	0.768063	0.819477	150	149
C10orf120	0.105661	0.198144	0.274593	150	56
C10orf122	0.103504	0.207509	0.2852	150	60
C10orf125	0.257073	0.00149476	0.00385152	150	150
C10orf128	-0.492576	1.5266e-10	1.55958e-09	150	149
C10orf129	0.200233	0.0140196	0.0283066	150	49
C10orf12	-0.287851	0.00035446	0.00104638	150	150
C10orf131	-0.0265731	0.746857	0.801641	150	142
C10orf137	-0.115906	0.157819	0.226981	150	150
C10orf140	0.183186	0.0248445	0.0467731	150	150
C10orf18	-0.471198	1.16036e-09	9.99598e-09	150	150
C10orf25	-0.188484	0.0208947	0.0401726	150	150
C10orf26	-0.644993	5.20295e-19	3.12536e-17	150	150
C10orf27	0.0374221	0.64936	0.721139	150	89
C10orf28	-0.439436	1.84641e-08	1.27459e-07	150	150
C10orf2	-0.0234494	0.775773	0.826085	150	150
C10orf32	-0.38438	1.19671e-06	5.86857e-06	150	150
C10orf35	0.328528	4.05202e-05	0.00014612	150	150
C10orf40	0.144181	0.0783599	0.125706	150	10
C10orf41	-0.0918176	0.263786	0.34863	150	150
C10orf46	-0.453964	5.39369e-09	4.12739e-08	150	150
C10orf47	-0.15203	0.06328	0.104775	150	150
C10orf4	0.0209871	0.798788	0.844824	150	150
C10orf50	0.173425	0.0338085	0.0612564	150	125
C10orf53	0.147892	0.0709048	0.115394	150	58
C10orf54	-0.198851	0.0147093	0.029485	150	150
C10orf55	-0.0824223	0.315994	0.405155	150	150
C10orf57	-0.2394	0.0031722	0.00760379	150	150
C10orf58	-0.375802	2.14781e-06	9.98435e-06	150	150
C10orf62	0.136433	0.0959581	0.149478	150	67
C10orf67	-0.186307	0.022447	0.0428115	150	145
C10orf68	-0.145746	0.0751412	0.121292	150	128
C10orf71	-0.321912	5.89218e-05	0.000206268	150	92
C10orf72	-0.189798	0.0200038	0.038612	150	150
C10orf75	0.463612	2.30617e-09	1.88364e-08	150	150
C10orf76	-0.410039	1.87915e-07	1.07121e-06	150	150
C10orf78	-0.0867175	0.291346	0.378699	150	150
C10orf79	-0.380796	1.53105e-06	7.31971e-06	150	150
C10orf81	-0.149514	0.0678305	0.11116	150	125
C10orf82	0.241841	0.00286792	0.00694097	150	150
C10orf84	-0.0231668	0.778405	0.827994	150	150
C10orf88	-0.27222	0.000751719	0.00207173	150	150
C10orf90	0.518467	1.07675e-11	1.38065e-10	150	106
C10orf91	-0.226094	0.00540212	0.0122086	150	119
C10orf93	0.0489112	0.552256	0.635238	150	147
C10orf95	0.312791	9.73548e-05	0.000324673	150	150
C10orf96	0.316016	8.16694e-05	0.000277122	150	132
C10orf99	-0.186802	0.0220858	0.042203	150	60
C11orf10	0.418974	9.50154e-08	5.70749e-07	150	150
C11orf16	0.136047	0.0969111	0.150728	150	136
C11orf17	0.0302038	0.713687	0.775452	150	150
C11orf1	0.542835	7.17432e-13	1.17245e-11	150	150
C11orf20	0.587018	2.91108e-15	7.6821e-14	150	141
C11orf21	-0.196581	0.0159066	0.0315716	150	150
C11orf24	0.227681	0.00507737	0.0115675	150	150
C11orf2	0.248903	0.00213051	0.00529662	150	150
C11orf30	-0.37507	2.25593e-06	1.04236e-05	150	150
C11orf31	0.126598	0.122649	0.18373	150	150
C11orf34	-0.254531	0.00167107	0.00425598	150	53
C11orf35	0.378297	1.81491e-06	8.54806e-06	150	150
C11orf36	0.352531	9.67197e-06	3.93949e-05	150	54
C11orf41	-0.102313	0.212816	0.291234	150	150
C11orf42	-0.36232	5.20967e-06	2.24009e-05	150	98
C11orf45	0.156458	0.0558802	0.094242	150	150
C11orf46	0.305662	0.000142542	0.000456569	150	150
C11orf48	0.679492	1.1907e-21	1.37674e-19	150	150
C11orf49	0.19609	0.0161767	0.0320443	150	150
C11orf51	0.302768	0.000165955	0.000524755	150	150
C11orf52	0.326708	4.49549e-05	0.000160951	150	149
C11orf53	-0.00841131	0.918632	0.938718	150	87
C11orf54	0.0274568	0.738738	0.795316	150	150
C11orf57	0.00826731	0.92002	0.939877	150	150
C11orf58	0.410223	1.85327e-07	1.05766e-06	150	150
C11orf59	0.269317	0.000860219	0.00234045	150	150
C11orf61	0.152997	0.0615993	0.102416	150	150
C11orf63	0.0363506	0.658762	0.728868	150	150
C11orf64	0.138373	0.0912831	0.143391	150	16
C11orf65	-0.0316186	0.700901	0.764748	150	150
C11orf66	0.0214769	0.794195	0.841033	150	150
C11orf67	0.170907	0.0365212	0.0654131	150	150
C11orf68	-0.232134	0.00425755	0.00989357	150	150
C11orf70	0.0311997	0.704679	0.767823	150	149
C11orf71	0.387597	9.5687e-07	4.78148e-06	150	150
C11orf73	0.628106	7.74874e-18	3.555e-16	150	150
C11orf74	0.0074087	0.928303	0.945921	150	150
C11orf75	0.16973	0.0378518	0.0674401	150	150
C11orf80	0.258865	0.00138088	0.00358491	150	150
C11orf82	0.0956468	0.244302	0.326765	150	150
C11orf83	0.530153	3.01797e-12	4.31821e-11	150	150
C11orf84	0.0307187	0.709025	0.771507	150	150
C11orf85	-0.119391	0.145612	0.212415	150	124
C11orf86	0.199156	0.0145547	0.029219	150	115
C11orf87	0.0891706	0.27786	0.364302	150	99
C11orf88	0.030411	0.71181	0.774075	150	122
C11orf90	-0.192141	0.0184958	0.0360385	150	76
C11orf92	-0.0334689	0.684306	0.750406	150	149
C11orf93	0.0617055	0.453178	0.542744	150	145
C11orf94	0.170419	0.0370676	0.0662258	150	18
C11orf95	-0.588146	2.50118e-15	6.67972e-14	150	150
C11orf9	-0.17026	0.037248	0.0664886	150	150
C12orf10	0.60995	1.18314e-16	4.27189e-15	150	150
C12orf11	0.281035	0.000494622	0.00141443	150	150
C12orf12	-0.0305722	0.71035	0.772697	150	98
C12orf23	-0.301648	0.000175936	0.000552558	150	150
C12orf24	0.109442	0.182472	0.256572	150	150
C12orf26	-0.340923	1.96243e-05	7.54895e-05	150	150
C12orf27	-0.0611451	0.457298	0.546436	150	96
C12orf29	-0.00847785	0.917991	0.938253	150	150
C12orf32	0.597088	7.35948e-16	2.24067e-14	150	150
C12orf34	0.131578	0.108494	0.16593	150	150
C12orf35	0.01876	0.819755	0.862348	150	150
C12orf36	0.253522	0.00174613	0.00442685	150	134
C12orf39	-0.505802	4.05066e-11	4.64328e-10	150	123
C12orf40	-0.283754	0.000433504	0.0012549	150	127
C12orf41	-0.0551817	0.502417	0.589019	150	150
C12orf42	0.209395	0.0101207	0.021254	150	141
C12orf43	-0.280475	0.000508163	0.00144942	150	150
C12orf44	0.0230092	0.779874	0.829337	150	150
C12orf45	0.744347	9.7503e-28	5.27122e-25	150	150
C12orf47	0.287038	0.000368994	0.0010856	150	150
C12orf48	0.213492	0.0087114	0.0185911	150	150
C12orf49	-0.496656	1.02002e-10	1.07217e-09	150	150
C12orf4	0.117757	0.151242	0.219263	150	150
C12orf50	0.195319	0.0166086	0.0328185	150	80
C12orf51	-0.704855	7.80924e-24	1.37025e-21	150	150
C12orf52	0.256133	0.0015579	0.00399726	150	150
C12orf53	-0.417523	1.06288e-07	6.33325e-07	150	150
C12orf54	0.0980846	0.232432	0.313445	150	81
C12orf56	0.297213	0.000221209	0.000680537	150	149
C12orf57	0.388612	8.91277e-07	4.4671e-06	150	150
C12orf59	0.267965	0.000915517	0.00247407	150	143
C12orf5	0.217065	0.00762708	0.0165238	150	150
C12orf60	0.164927	0.0437085	0.076465	150	150
C12orf61	-0.108192	0.187549	0.262346	150	150
C12orf62	0.1887	0.0207462	0.039914	150	150
C12orf63	-0.354591	8.50563e-06	3.50728e-05	150	128
C12orf65	0.273325	0.000713833	0.00197877	150	150
C12orf66	-0.321379	6.07058e-05	0.000211883	150	150
C12orf68	-0.099935	0.223696	0.303815	150	150
C12orf69	-0.0766773	0.351016	0.441041	150	150
C12orf70	0.409994	1.8856e-07	1.07458e-06	150	145
C12orf71	-0.365404	4.26897e-06	1.87469e-05	150	144
C12orf72	-0.554554	1.80097e-13	3.29294e-12	150	150
C12orf73	0.524524	5.60349e-12	7.59395e-11	150	150
C12orf74	-0.385372	1.11723e-06	5.50881e-06	150	93
C12orf75	-0.1146	0.162589	0.23287	150	150
C12orf76	-0.170978	0.0364421	0.0652891	150	150
C12orf77	-0.0185392	0.821841	0.863998	150	46
C13orf15	0.283751	0.000433564	0.0012549	150	150
C13orf16	0.369546	3.2563e-06	1.45946e-05	150	111
C13orf18	-0.0803744	0.328208	0.417683	150	150
C13orf1	0.233231	0.00407478	0.00950528	150	150
C13orf23	0.38457	1.18114e-06	5.79789e-06	150	150
C13orf26	0.0832452	0.311169	0.400355	150	47
C13orf27	0.0780666	0.342332	0.432165	150	150
C13orf28	0.157799	0.053785	0.0912984	150	14
C13orf29	-0.0381657	0.642869	0.715241	150	148
C13orf30	-0.141881	0.0832882	0.132508	150	88
C13orf31	-0.245249	0.00248733	0.00608986	150	150
C13orf33	0.14296	0.080946	0.129336	150	149
C13orf34	0.559143	1.03275e-13	2.00369e-12	150	150
C13orf35	0.194821	0.0168924	0.033297	150	110
C13orf36	-0.317995	7.32475e-05	0.000250914	150	148
C13orf37	0.596208	8.3149e-16	2.50486e-14	150	150
C13orf38	0.194962	0.0168114	0.0331603	150	148
C13orf39	0.00233577	0.977369	0.982921	150	40
C14orf101	-0.160717	0.0494487	0.0850274	150	150
C14orf102	-0.442314	1.45352e-08	1.02781e-07	150	150
C14orf104	0.249646	0.0020639	0.00514895	150	150
C14orf105	-0.0794961	0.333538	0.423336	150	66
C14orf106	-0.247219	0.00228867	0.00565189	150	150
C14orf109	0.0165434	0.840751	0.878751	150	150
C14orf115	0.166795	0.041346	0.0728416	150	150
C14orf118	-0.244378	0.00257993	0.00629652	150	150
C14orf119	0.557323	1.28892e-13	2.43459e-12	150	150
C14orf126	-0.249033	0.00211868	0.00527185	150	150
C14orf128	-0.0427362	0.603574	0.682184	150	150
C14orf129	0.169671	0.0379192	0.0675541	150	150
C14orf132	-0.158225	0.0531325	0.0903213	150	150
C14orf135	-0.420943	8.15348e-08	4.97693e-07	150	150
C14orf138	0.307845	0.000126966	0.000412128	150	150
C14orf139	-0.0186716	0.82059	0.862955	150	150
C14orf142	-0.0201579	0.806578	0.851533	150	150
C14orf143	0.460905	2.93473e-09	2.35756e-08	150	150
C14orf145	-0.190865	0.0193039	0.0374054	150	150
C14orf147	-0.0294613	0.720429	0.780563	150	150
C14orf148	-0.0472742	0.565653	0.647567	150	150
C14orf149	-0.340842	1.97202e-05	7.58438e-05	150	150
C14orf153	0.294372	0.00025567	0.000775345	150	150
C14orf156	0.754104	8.16906e-29	5.83592e-26	150	150
C14orf159	-0.111167	0.175632	0.248404	150	150
C14orf162	-0.035726	0.664266	0.733498	150	132
C14orf166B	0.030745	0.708786	0.771416	150	82
C14orf166	0.553445	2.05744e-13	3.71754e-12	150	150
C14orf167	-0.245633	0.0024474	0.00599944	150	150
C14orf169	0.131334	0.109155	0.166783	150	150
C14orf174	-0.108052	0.188125	0.262941	150	150
C14orf176	-0.0425181	0.605424	0.683599	150	150
C14orf177	-0.0338361	0.681031	0.747676	150	4
C14orf178	-0.0948577	0.248233	0.331336	150	139
C14orf179	0.247064	0.00230381	0.00568507	150	150
C14orf180	-0.0284824	0.729351	0.787714	150	69
C14orf181	0.579122	8.28096e-15	1.99812e-13	150	150
C14orf182	-0.408773	2.06649e-07	1.17133e-06	150	143
C14orf183	-0.119822	0.144152	0.210657	150	26
C14orf184	-0.149376	0.0680889	0.111482	150	66
C14orf19	0.108032	0.188208	0.263029	150	150
C14orf1	0.46931	1.37892e-09	1.17372e-08	150	150
C14orf21	-0.539718	1.02699e-12	1.61883e-11	150	150
C14orf23	0.102122	0.213677	0.292171	150	59
C14orf28	-0.116974	0.154	0.222384	150	150
C14orf2	0.644732	5.43102e-19	3.24288e-17	150	150
C14orf33	-0.00393413	0.961891	0.972088	150	150
C14orf34	0.199066	0.0145999	0.0292951	150	88
C14orf37	-0.13242	0.106232	0.162969	150	150
C14orf39	-0.292877	0.000275754	0.000829584	150	147
C14orf43	-0.546297	4.79603e-13	8.05499e-12	150	150
C14orf45	-0.443963	1.26605e-08	9.07376e-08	150	150
C14orf48	0.104302	0.204007	0.281315	150	37
C14orf49	-0.334435	2.87948e-05	0.000107219	150	150
C14orf4	0.0130712	0.873861	0.904734	150	150
C14orf50	0.253568	0.00174261	0.00441904	150	148
C14orf53	0.155134	0.0580134	0.0972955	150	32
C14orf64	-0.319174	6.8625e-05	0.00023651	150	142
C14orf68	0.222246	0.0062674	0.0138818	150	141
C14orf70	0.231569	0.00435453	0.0101002	150	31
C14orf72	0.0921157	0.262232	0.346941	150	136
C14orf73	-0.0136543	0.868283	0.900564	150	150
C14orf79	-0.11713	0.153447	0.22169	150	150
C14orf80	0.575065	1.40167e-14	3.2376e-13	150	150
C14orf86	0.0814726	0.321621	0.411	150	48
C14orf93	0.000629485	0.9939	0.995044	150	150
C15orf17	-0.35309	9.34143e-06	3.8134e-05	150	150
C15orf21	0.127138	0.121048	0.181698	150	150
C15orf23	0.556014	1.51036e-13	2.80518e-12	150	150
C15orf24	0.421286	7.93874e-08	4.86366e-07	150	150
C15orf26	-0.309543	0.000115962	0.000380013	150	147
C15orf27	-0.0286494	0.727826	0.786532	150	150
C15orf28	-0.488142	2.35204e-10	2.31421e-09	150	137
C15orf29	-0.27872	0.000552829	0.00156607	150	150
C15orf2	-0.147504	0.0716563	0.116475	150	150
C15orf32	0.110884	0.176742	0.249691	150	29
C15orf33	-0.239689	0.00313465	0.00752188	150	150
C15orf34	-0.301078	0.00018123	0.000567137	150	150
C15orf37	-0.542997	7.04108e-13	1.1535e-11	150	150
C15orf38	-0.589813	1.99679e-15	5.49405e-14	150	150
C15orf39	0.0612943	0.456199	0.545472	150	150
C15orf40	-0.177656	0.0296329	0.0546009	150	150
C15orf41	0.207194	0.0109578	0.0228037	150	150
C15orf42	0.240512	0.00303018	0.00730009	150	150
C15orf43	-0.208341	0.0105144	0.0219885	150	85
C15orf44	-0.428962	4.32881e-08	2.78243e-07	150	150
C15orf48	0.0384114	0.64073	0.713455	150	150
C15orf50	-0.0902434	0.272096	0.358004	150	58
C15orf51	-0.494173	1.30455e-10	1.35207e-09	150	149
C15orf52	-0.115454	0.159456	0.228924	150	150
C15orf53	-0.156779	0.0553713	0.0935071	150	101
C15orf54	0.0367549	0.655208	0.72582	150	107
C15orf55	-0.0443074	0.590317	0.670406	150	149
C15orf56	-0.189039	0.0205139	0.0395128	150	150
C15orf57	0.115947	0.157672	0.226786	150	150
C15orf58	-0.543713	6.48048e-13	1.06778e-11	150	150
C15orf59	0.0407489	0.620529	0.696627	150	150
C15orf5	-0.200011	0.0141285	0.028492	150	66
C15orf60	-0.177596	0.0296885	0.0546831	150	120
C15orf61	-0.23106	0.00444358	0.0102888	150	150
C15orf62	-0.62093	2.32441e-17	9.72704e-16	150	150
C15orf63	0.35474	8.42699e-06	3.48131e-05	150	150
C16orf11	0.571958	2.08727e-14	4.68068e-13	150	134
C16orf13	0.59431	1.08062e-15	3.15555e-14	150	150
C16orf3	-0.379864	1.6316e-06	7.76699e-06	150	126
C16orf42	0.292084	0.000286984	0.000860392	150	150
C16orf45	-0.556809	1.37186e-13	2.57424e-12	150	150
C16orf46	-0.331481	3.41885e-05	0.000125366	150	150
C16orf48	0.106513	0.19453	0.270541	150	150
C16orf52	-0.16252	0.0469192	0.0811873	150	150
C16orf53	0.494818	1.22401e-10	1.2752e-09	150	150
C16orf54	-0.186355	0.0224116	0.0427631	150	150
C16orf55	0.119898	0.143896	0.210345	150	150
C16orf57	0.0411368	0.617203	0.694098	150	150
C16orf58	-0.357448	7.10668e-06	2.97209e-05	150	150
C16orf59	0.229024	0.00481631	0.0110419	150	150
C16orf5	0.387192	9.84331e-07	4.90889e-06	150	150
C16orf61	0.194973	0.0168052	0.0331578	150	150
C16orf62	-0.341014	1.95189e-05	7.51419e-05	150	150
C16orf63	0.130347	0.111869	0.170181	150	150
C16orf68	0.285589	0.000396285	0.00115772	150	150
C16orf70	-0.0945738	0.249658	0.332822	150	150
C16orf71	-0.0972538	0.23643	0.317809	150	150
C16orf72	-0.335797	2.65868e-05	9.96658e-05	150	150
C16orf73	-0.0713451	0.385618	0.476225	150	146
C16orf74	0.420722	8.29556e-08	5.05649e-07	150	150
C16orf75	0.289478	0.000326963	0.000971082	150	150
C16orf78	0.157349	0.0544797	0.0922741	150	43
C16orf79	0.503367	5.19374e-11	5.8007e-10	150	150
C16orf7	0.207612	0.0107942	0.0225147	150	150
C16orf80	0.251671	0.00189184	0.00476006	150	150
C16orf81	-0.0101619	0.901775	0.925613	150	118
C16orf82	0.078152	0.341802	0.431606	150	87
C16orf86	-0.166609	0.0415765	0.0731898	150	150
C16orf87	-0.090637	0.270002	0.355506	150	150
C16orf88	0.0292567	0.722291	0.78186	150	150
C16orf89	-0.0703802	0.392092	0.482564	150	143
C16orf90	0.267171	0.000949499	0.00255865	150	99
C16orf91	0.30011	0.000190553	0.00059464	150	150
C16orf92	0.288317	0.000346374	0.00102402	150	38
C16orf93	0.206087	0.0114016	0.02358	150	150
C17orf100	-0.00214644	0.979203	0.984298	150	150
C17orf101	-0.279478	0.000533113	0.00151432	150	150
C17orf102	-0.196995	0.0156824	0.031201	150	55
C17orf103	-0.038992	0.635687	0.70942	150	150
C17orf104	-0.0616058	0.453909	0.543392	150	150
C17orf105	0.0606625	0.460864	0.54981	150	41
C17orf106	0.259619	0.00133536	0.00347576	150	150
C17orf107	0.172229	0.0350752	0.0631455	150	150
C17orf108	-0.201957	0.0131988	0.026839	150	150
C17orf28	0.19628	0.0160717	0.0318537	150	150
C17orf37	0.388161	9.19889e-07	4.60359e-06	150	150
C17orf39	0.0355597	0.665735	0.734877	150	150
C17orf42	0.46063	3.00717e-09	2.40996e-08	150	150
C17orf44	-0.184287	0.0239743	0.0453602	150	150
C17orf46	-0.129736	0.113574	0.17246	150	132
C17orf47	-0.0511463	0.534219	0.618259	150	139
C17orf48	0.064133	0.435569	0.525367	150	150
C17orf49	0.259805	0.00132435	0.0034498	150	150
C17orf50	0.070715	0.389838	0.480257	150	123
C17orf51	-0.246768	0.00233284	0.00574536	150	150
C17orf53	0.415676	1.22493e-07	7.21715e-07	150	150
C17orf54	0.0460682	0.575619	0.65716	150	115
C17orf55	0.282651	0.00045741	0.00131743	150	132
C17orf56	0.489366	2.08881e-10	2.0777e-09	150	150
C17orf57	-0.369036	3.36738e-06	1.50218e-05	150	150
C17orf58	0.316742	7.84769e-05	0.000267332	150	150
C17orf59	0.299658	0.000195069	0.000607311	150	150
C17orf60	0.158725	0.0523766	0.089241	150	149
C17orf61	0.366009	4.10422e-06	1.8087e-05	150	150
C17orf62	0.164599	0.0441359	0.077125	150	150
C17orf63	-0.0894283	0.276468	0.362754	150	150
C17orf64	0.147165	0.0723163	0.117357	150	142
C17orf65	-0.0643092	0.434306	0.5244	150	150
C17orf66	0.241593	0.00289768	0.00700197	150	114
C17orf67	-0.19819	0.0150495	0.0301035	150	150
C17orf68	-0.301506	0.000177242	0.000556223	150	150
[truncated: 18,004 more rows]
